# Supplementary material for: Comprehensive genomic survey, structural classification and expression analysis of C2H2-type zinc finger factor in wheat (Triticum aestivum L.)
Source: BMC Plant Biol. 2021 Aug 18;21:380. doi: 10.1186/s12870-021-03016-3 (PMC8375173; doi:10.1186/s12870-021-03016-3)
Supplement: Supplementary file 1 — Additional file 1: Table S1. Classification of the 457 Triticum aestivum C2H2-ZFPs according to the organization of their contained C2H2 fingers. Table S2. List of 204 Triticum aestivum C2H2-ZFP genes and their related information. Table S3. One-to-one orthologous relationships between T.aestivum and T.aestivum, T.aestivum and A.tauschii, T.aestivum and B.distachyon, T.aestivum and Rice, T.aestivum and Arabidopsis. Table S4. Primers used for qRT-PCR. Table S5. Expression profiles of T. aestivum C2H2-ZFP genes. [file 12870_2021_3016_MOESM1_ESM.zip]

Archive with 5 entries (5 files):
- Supplementary Table 1.xls
- Supplementary Table 2.xls
- Supplementary Table 3.xlsx
- Supplementary Table 4.xlsx
- Supplementary Table 5.xls
