# Supplementary material for: Comprehensive genomic survey, structural classification and expression analysis of C2H2-type zinc finger factor in wheat (Triticum aestivum L.)
Source: BMC Plant Biol. 2021 Aug 18;21:380. doi: 10.1186/s12870-021-03016-3 (PMC8375173; doi:10.1186/s12870-021-03016-3)
Supplement: Supplementary file 1 — Additional file 1: Table S1. Classification of the 457 Triticum aestivum C2H2-ZFPs according to the organization of their contained C2H2 fingers. Table S2. List of 204 Triticum aestivum C2H2-ZFP genes and their related information. Table S3. One-to-one orthologous relationships between T.aestivum and T.aestivum, T.aestivum and A.tauschii, T.aestivum and B.distachyon, T.aestivum and Rice, T.aestivum and Arabidopsis. Table S4. Primers used for qRT-PCR. Table S5. Expression profiles of T. aestivum C2H2-ZFP genes. [file 12870_2021_3016_MOESM1_ESM.zip › Supplementary Table 1.xls]

## Sheet: sheet1
Additional file 1 of Comprehensive genomic survey, structural classification and expression analysis of C2H2-type zinc finger factor in wheat (Triticum aestivum L.) Yongliang Li, Aolong Sun, Qun Wu, Xiaoxiao Zou, Fenglin Chen, Ruqiong Cai, Hai Xie, Meng Zhang, Xinhong Guo
Supplementary Table1: Classification of the 457 Triticum aestivum C2H2-ZFPs according to the organization of their contained C2H2 fingers
Types	NO#	T.aestivum gene ID	NO of C2H2 domains	C2H2 domains sequence side	Type of C2H2 ZFP	C2H2 domain sequence
Ta-tandem-SF
Ta-t1-SF	1	Traes_1AS_DC6B18EE0.1	2	92 to 116;121 to 145	M3;M4	FLCSYDNCGKTFVDVAALRKHAHVH;YVCQEPGCGKKFVDSSKLKRHHLTH
	1	Traes_1AS_DC6B18EE0.2	2	74 to 98;103 to 127	M3;M4	FLCSYDNCGKTFVDVAALRKHAHVH;YVCQEPGCGKKFVDSSKLKRHHLTH
	2	Traes_5DL_DAA202B82.1	2	11 to 34;35 to 58	M4;M5	VFCYYCDREFDDEKILVQHQKAKH;FKCHVCHKKLSTAGGMAIHVLQVH
	2	Traes_5DL_DAA202B82.2	2	11 to 34;35 to 58	M4;M5	VFCYYCDREFDDEKILVQHQKAKH;FKCHVCHKKLSTAGGMAIHVLQVH
	2	Traes_5DL_DAA202B82.3	2	11 to 34;35 to 58	M4;M5	VFCYYCDREFDDEKILVQHQKAKH;FKCHVCHKKLSTAGGMAIHVLQVH
	2	Traes_5DL_DAA202B82.4	2	11 to 34;35 to 58	M4;M5	VFCYYCDREFDDEKILVQHQKAKH;FKCHVCHKKLSTAGGMAIHVLQVH
	2	Traes_5DL_DAA202B82.5	2	11 to 34;35 to 58	M4;M5	VFCYYCDREFDDEKILVQHQKAKH;FKCHVCHKKLSTAGGMAIHVLQVH
	3	Traes_7AS_8054DC45D.1	2	27 to 47;53 to 78	D;M4	FLCRRCGKAFAVKGDWRTHEK;WYCLCGSEFKHKRSLKDHARAFGHGH
	4	Traes_5DL_98FA0887C.2	2	28 to 48;54 to79	D;M4	YACRRCGKRFAVRGDWRTHEK;WFCVCGSDFKHKRSLKDHVRSFGGGH
	5	Traes_5DL_51643AC9F.5	2	11 to 31;37 to 62	D;M4	FLCRRCGKAFAVKGDWRTHEK;WYCLCGSEFKHKRSLKDHARAFGQGH
	6	Traes_3AS_BE15533CD.1	2	46 to 76;81 to 101	Z1;D	YVCPEKSCVHHNPSRALGDLTGIKKHFCRKH;WKCDKCAKRYAVQSDWKAHSK
	6	Traes_3AS_BE15533CD.2	2	46 to 76;81 to 101	Z1;D	YVCPEKSCVHHNPSRALGDLTGIKKHFCRKH;WKCDKCAKRYAVQSDWKAHSK
	7	Traes_6AL_1A07854E2.1	3	86 to 108;128 to 158;163 to 183	M3;Z1;D	FVCEVCNKGFQREQNLQLHRRGH;YLCPEPTCVHHEPGRALGDLTGIKKHFCRKH;WKCDKCAKRYAVQSDWKAHSK
	7	Traes_6AL_1A07854E2.2	3	86 to 108;128 to 158;163 to 183	M3;Z1;D	FVCEVCNKGFQREQNLQLHRRGH;FVCEVCNKGFQREQNLQLHRRGH;WKCDKCAKRYAVQSDWKAHSK
	7	Traes_6AL_1A07854E2.3	3	86 to 108;128 to 158;163 to 183	M3;Z1;D	FVCEVCNKGFQREQNLQLHRRGH;YLCPEPTCVHHEPGRALGDLTGIKKHFCRKH;WKCDKCAKRYAVQSDWKAHSK
	7	Traes_6AL_1A07854E2.4	3	6 to 28;48 to 78;83 to 103	M3;Z1;D	FVCEVCNKGFQREQNLQLHRRGH;YLCPEPTCVHHEPGRALGDLTGIKKHFCRKH;WKCDKCAKRYAVQSDWKAHSK
	8	Traes_5BL_13B5BB344.1	3	65 to 87;107 to 140;143 to 170	M3;Z1;M5	YVCEICNQGFQRDQNLQMHRRRH;FVCPEPSCLHHDPSHALGDLVGIKKHFRRKHSGH;WACSRCSKAYAVHSDYKAHLKTCGTRGH
	8	Traes_5BL_13B5BB344.2	3	65 to 87;107 to 140;143 to 170	M3;Z1;M5	YVCEICNQGFQRDQNLQMHRRRH;FVCPEPSCLHHDPSHALGDLVGIKKHFRRKHSGH;WACSRCSKAYAVHSDYKAHLKTCGTRGH
	8	Traes_5BL_13B5BB344.3	3	65 to 87;107 to 140;143 to 170	M3;Z1;M5	YVCEICNQGFQRDQNLQMHRRRH;FVCPEPSCLHHDPSHALGDLVGIKKHFRRKHSGH;WACSRCSKAYAVHSDYKAHLKTCGTRGH
	8	Traes_5BL_13B5BB344.4	3	65 to 87;107 to 140;143 to 170	M3;Z1;M5	YVCEICNQGFQRDQNLQMHRRRH;FVCPEPSCLHHDPSHALGDLVGIKKHFRRKHSGH;WACSRCSKAYAVHSDYKAHLKTCGTRGH
	8	Traes_5BL_13B5BB344.7	3	65 to 87;107 to 140;143 to 170	M3;Z1;M5	YVCEICNQGFQRDQNLQMHRRRH;FVCPEPSCLHHDPSHALGDLVGIKKHFRRKHSGH;WACSRCSKAYAVHSDYKAHLKTCGTRGH
	9	Traes_2AL_7ABA7B7C8.1	3	99 to 121;141 to 171;176 to 196	M3;Z1;D	FVCEVCNKGFQREQNLQLHRRGH;YLCPEPTCVHHDPSRALGDLTGIKKHFCRKH;WKCDKCSKRYAVQSDWKAHSK
	9	Traes_2AL_7ABA7B7C8.2	3	99 to 121;141 to 171;176 to 196	M3;Z1;D	FVCEVCNKGFQREQNLQLHRRGH;YLCPEPTCVHHDPSRALGDLTGIKKHFCRKH;WKCDKCSKRYAVQSDWKAHSK
	9	Traes_2AL_7ABA7B7C8.3	3	84 to 106;126 to 156;161 to 181	M3;Z1;D	FVCEVCNKGFQREQNLQLHRRGH;YLCPEPTCVHHDPSRALGDLTGIKKHFCRKH;WKCDKCSKRYAVQSDWKAHSK
	10	Traes_2AS_9D9D66343.1	3	6 to 28;38 to 68;73 to 93	M3;Z1;D	FVCEVCGKGFQRDQNLQLHRRGH;YVCPEPGCVHHSPARALGDLTGIKKHFCRKH;WACPRCGKRYAVQADLKAHAK
	10	Traes_2AS_9D9D66343.2	3	6 to 28;38 to 68;73 to 93	M3;Z1;D	FVCEVCGKGFQRDQNLQLHRRGH,YVCPEPGCVHHSPARALGDLTGIKKHFCRKH;WACPRCGKRYAVQADLKAHAK
	10	Traes_2AS_9D9D66343.3	3	6 to 28;38 to 68;73 to 93	M3;Z1;D	FVCEVCGKGFQRDQNLQLHRRGH;YVCPEPGCVHHSPARALGDLTGIKKHFCRKH;WACPRCGKRYAVQADLKAHAK
	10	Traes_2AS_9D9D66343.5	3	6 to 28;38 to 68;73 to 93	M3;Z1;D	FVCEVCGKGFQRDQNLQLHRRGH;YVCPEPGCVHHSPARALGDLTGIKKHFCRKH;WACPRCGKRYAVQADLKAHAK
	11	Traes_3AL_00FAACD5D.1	3	277 to 299;326 to 359;364 to 386	M4;Z1;Z1	HFCVICGKGFKRDANLRMHMRGH;YSCPYVGCKRNKEHRKFQPLKTILCVKNHYKRSH;YTCSRCNTKKFSVIADLKTHEKH
	12	Traes_3AL_35CA14632.1	3	81 to 103;123 to 153;158 to 178	M3;Z1;D	FLCEICGKGFQRDQNLQLHRRGH;YICPEASCVHHDPSRALGDLTGIKKHFFRKH;WKCDKCSKKYAVQSDWKAHSK
	13	Traes_3B_4F42DE6C4.1	3	277 to 299;326 to 359;364 to 386	M4;Z1;Z1	HFCVICGKGFKRDANLRMHMRGH;PYVGCKRNKEHRKFQPLKTILCVKNHYKRSH;YTCSRCNTKKFSVIADLKTHEKH
	14	Traes_3B_72EA1BDB5.2	3	79 to 101;121 to 151;156 to 176	M3;Z1;D	FLCEICGKGFQRDQNLQLHRRGH;YICPEASCVHHDPSRALGDLTGIKKHFFRKH;WKCDKCSKKYAVQSDWKAHSK
	15	Traes_3B_850142A99.1	3	26 to 48;76 to 100;105 to 125	M3;Z1;D	FVCEICHKGFQRDQNLQLHRRGH;YVCPEPACVHHDPRRALGDLTGIKKHFCRKH;WKCDRCAKRYAVHSDWKAHAK
	15	Traes_3B_850142A99.2	3	111 to 133;155 to 185;190 to 210	M3;Z1;D	FVCEICHKGFQRDQNLQLHRRGH;YVCPEPACVHHDPRRALGDLTGIKKHFCRKH;WKCDRCAKRYAVHSDWKAHAK
	15	Traes_3B_850142A99.3	3	30 to 52;73 to 103;108 to 128	M3;Z1;D	FVCEICHKGFQRDQNLQLHRRGH;YVCPEPACVHHDPRRALGDLTGIKKHFCRKH;WKCDRCAKRYAVHSDWKAHAK
	16	Traes_3B_BD1C1A168.1	3	63 to 85;104 to 134;139 to 159	M3;Z1;D	FVCEICGKGFQRDQNLQLHRRGH;YVCPEKSCVHHNPSRALGDLTGIKKHFCRKH;WKCDKCAKRYAVQSDWKAHSK
	17	Traes_3DS_9A5A4FE3E.1	3	100 to 122;150 to 183;188 to 210	M4;Z1;Z1	HFCAICGKGFKRDANLRMHMHGH;YSCPVAGCKRNRLHKGFLPLKTILCVKNHYKRSH;YTCSRCHAKKFSVMADLKTHEKH
	18	Traes_4AL_954AE4933.1	3	23 to 45;62 to 92;97 to 117	M3;Z1;D	FVCEVCNKGFQREQNLQLHRRGH;YLCPEPTCVHHEPGRALGDLTGIKKHFCRKH;WKCDKCAKRYAVQSDWKAHSK
	19	Traes_4AS_2718699A7.1	3	77 to 99;137 to 167;173 to 200	M3;Z1;M5	YVCEICGQGFQREQNLQMHRRRH;FVCPEPSCLHHDPAHALGDLVGIKKHFRRKH;WVCARCAKGYAVQSDYKAHLKTCGTRGH
	20	Traes_4AS_501676A91.1	3	22 to 44;63 to 93;98 to 118	M3;Z1;D	FVCEICNKGFQRDQNLQLHRRGH;YVCPEPSCVHHDASRALGDLTGIKKHFCRKH;WKCDKCSKKYAVQSDWKAHAK
	20	Traes_4AS_501676A91.2	3	22 to 44;63 to 93;98 to 118	M3;Z1;D	FVCEICNKGFQRDQNLQLHRRGH;YVCPEPSCVHHDASRALGDLTGIKKHFCRKH;WKCDKCSKKYAVQSDWKAHAK
	20	Traes_4AS_501676A91.3	3	22 to 44;63 to 93;98 to 118	M3;Z1;D	FVCEICNKGFQRDQNLQLHRRGH;YVCPEPSCVHHDASRALGDLTGIKKHFCRKH;WKCDKCSKKYAVQSDWKAHAK
	20	Traes_4AS_501676A91.5	3	22 to 44;63 to 93;98 to 118	M3;Z1;D	FVCEICNKGFQRDQNLQLHRRGH;YVCPEPSCVHHDASRALGDLTGIKKHFCRKH;WKCDKCSKKYAVQSDWKAHAK
	20	Traes_4AS_501676A91.6	3	22 to 44;63 to 93;98 to 118	M3;Z1;D	FVCEICNKGFQRDQNLQLHRRGH;YVCPEPSCVHHDASRALGDLTGIKKHFCRKH;WKCDKCSKKYAVQSDWKAHAK
	21	Traes_4DL_DF1F43E16.1	3	34 to 56;75 to 105;110 to 130	M3;Z1;D	YICEVCHKGFQRDQNLQLHRRGH;YICPEVTCPHHDATRALGDLTGIKKHFSRKH;WKCDRCSKKYAVQSDWKAHTK
	22	Traes_4DL_DF1F43E16.2	3	24 to 46;65 to 95;100 to 120	M3;Z1;D	YICEVCHKGFQRDQNLQLHRRGH;YICPEVTCPHHDATRALGDLTGIKKHFSRKH;WKCDRCSKKYAVQSDWKAHTK
	23	Traes_5BL_096B0BDA8.1	3	66 to 88;107 to 137;142 to 162	M3;Z1;D	FVCEVCGKGFQREQNLQLHRRGH;YLCPEPTCVHHDPARALGDLTGIKKHYCRKH;WKCDKCAKRYAVQSDWKAHSK
	23	Traes_5BL_096B0BDA8.2	3	66 to 88;107 to 137;142 to 162	M3;Z1;D	FVCEVCGKGFQREQNLQLHRRGH;YLCPEPTCVHHDPARALGDLTGIKKHYCRKH;WKCDKCAKRYAVQSDWKAHSK
	23	Traes_5BL_096B0BDA8.3	3	66 to 88;107 to 137;142 to 162	M3;Z1;D	FVCEVCGKGFQREQNLQLHRRGH;YLCPEPTCVHHDPARALGDLTGIKKHYCRKH;WKCDKCAKRYAVQSDWKAHSK
	23	Traes_5BL_096B0BDA8.4	3	66 to 88;107 to 137;142 to 162	M3;Z1;D	FVCEVCGKGFQREQNLQLHRRGH;YLCPEPTCVHHDPARALGDLTGIKKHYCRKH;WKCDKCAKRYAVQSDWKAHSK
	23	Traes_5BL_096B0BDA8.5	3	66 to 88;107 to 137;142 to 162	M3;Z1;D	FVCEVCGKGFQREQNLQLHRRGH;YLCPEPTCVHHDPARALGDLTGIKKHYCRKH;WKCDKCAKRYAVQSDWKAHSK
	23	Traes_5BL_096B0BDA8.6	3	6 to 28;47 to 77;82 to 102	M3;Z1;D	FVCEVCGKGFQREQNLQLHRRGH;YLCPEPTCVHHDPARALGDLTGIKKHYCRKH;WKCDKCAKRYAVQSDWKAHSK
	24	Traes_5DL_13706ACAF.1	3	66 to 88;107 to 137;142 to 162	M3;Z1;D	FVCEVCGKGFQREQNLQLHRRGH;YLCPEPTCVHHDPARALGDLTGIKKHYCRKH;WKCDKCAKRYAVQSDWKAHSK
	24	Traes_5DL_13706ACAF.2	3	66 to 88;107 to 137;142 to 162	M3;Z1;D	FVCEVCGKGFQREQNLQLHRRGH;YLCPEPTCVHHDPARALGDLTGIKKHYCRKH;WKCDKCAKRYAVQSDWKAHSK
	25	Traes_6AS_C15119294.1	3	92 to 114;145 to 174;180 to 200	M3;Z1;D	FVCEICNKGFQRDQNLQLHRRGH;YVCPEPTCVHHDPARALGDLTGIKKHFSRKH;WKCERCAKRYAVHSDWKAHVK
	26	Traes_6DL_244C908B5.1	3	86 to 108;128 to 158;163 to 183	M3;Z1;D	FVCEVCNKGFQREQNLQLHRRGH;YLCPEPTCVHHEPGRALGDLTGIKKHFCRKH;WKCDKCAKRYAVQSDWKAHSK
	26	Traes_6DL_244C908B5.2	3	92 to 114;134 to 164;169 to 189	M3;Z1;D	FVCEVCNKGFQREQNLQLHRRGH;YLCPEPTCVHHEPGRALGDLTGIKKHFCRKH;WKCDKCAKRYAVQSDWKAHSK
	26	Traes_6DL_244C908B5.3	3	86 to 108;128 to 158;163 to 183	M3;Z1;D	FVCEVCNKGFQREQNLQLHRRGH;YLCPEPTCVHHEPGRALGDLTGIKKHFCRKH;WKCDKCAKRYAVQSDWKAHSK
	26	Traes_6DL_244C908B5.4	3	86 to 108;128 to 158;163 to 183	M3;Z1;D	FVCEVCNKGFQREQNLQLHRRGH;YLCPEPTCVHHEPGRALGDLTGIKKHFCRKH;WKCDKCAKRYAVQSDWKAHSK
	26	Traes_6DL_244C908B5.5	3	86 to 108;128 to 158;163 to 183	M3;Z1;D	FVCEVCNKGFQREQNLQLHRRGH;YLCPEPTCVHHEPGRALGDLTGIKKHFCRKH;WKCDKCAKRYAVQSDWKAHSK
	26	Traes_6DL_244C908B5.6	3	86 to 108;128 to 158;163 to 183	M3;Z1;D	FVCEVCNKGFQREQNLQLHRRGH;YLCPEPTCVHHEPGRALGDLTGIKKHFCRKH;WKCDKCAKRYAVQSDWKAHSK
	26	Traes_6DL_244C908B5.7	3	86 to 108;128 to 158;163 to 183	M3;Z1;D	FVCEVCNKGFQREQNLQLHRRGH;YLCPEPTCVHHEPGRALGDLTGIKKHFCRKH;WKCDKCAKRYAVQSDWKAHSK
	26	Traes_6DL_244C908B5.8	3	86 to 108;128 to 158;163 to 183	M3;Z1;D	FVCEVCNKGFQREQNLQLHRRGH;YLCPEPTCVHHEPGRALGDLTGIKKHFCRKH;WKCDKCAKRYAVQSDWKAHSK
	26	Traes_6DL_244C908B5.9	3	86 to 108;128 to 158;163 to 183	M3;Z1;D	FVCEVCNKGFQREQNLQLHRRGH;YLCPEPTCVHHEPGRALGDLTGIKKHFCRKH;WKCDKCAKRYAVQSDWKAHSK
	26	Traes_6DL_244C908B5.10	3	86 to 108;128 to 158;163 to 183	M3;Z1;D	FVCEVCNKGFQREQNLQLHRRGH;YLCPEPTCVHHEPGRALGDLTGIKKHFCRKH;WKCDKCAKRYAVQSDWKAHSK
	26	Traes_6DL_244C908B5.11	3	6 to 28;48 to 78;83 to 103	M3;Z1;D	FVCEVCNKGFQREQNLQLHRRGH;YLCPEPTCVHHEPGRALGDLTGIKKHFCRKH;WKCDKCAKRYAVQSDWKAHSK
	26	Traes_6DL_244C908B5.12	3	6 to 28;48 to 78;83 to 103	M3;Z1;D	FVCEVCNKGFQREQNLQLHRRGH;YLCPEPTCVHHEPGRALGDLTGIKKHFCRKH;WKCDKCAKRYAVQSDWKAHSK
	26	Traes_6DL_244C908B5.13	3	6 to 28;48 to 78;83 to 103	M3;Z1;D	FVCEVCNKGFQREQNLQLHRRGH;YLCPEPTCVHHEPGRALGDLTGIKKHFCRKH;WKCDKCAKRYAVQSDWKAHSK
	26	Traes_6DL_244C908B5.14	3	23 to 45;65 to 95;100 to 120	M3;Z1;D	FVCEVCNKGFQREQNLQLHRRGH;YLCPEPTCVHHDPSRALGDLTGIKKHFCRKH;WKCDKCSKRYAVQSDWKAHSK
	27	Traes_6DL_3B9E63F04.2	3	158 to 180;206 to 239;244 to 267	M4;Z1;Z1	HFCNICGKGFRRDANLRMHMRAH;FSCPFTGCNRNRAHRRFRPLKSAVCARNHFRRSH;YACERCGGKKRFAVLADLRGHLRH
	28	Traes_6DS_DE865EA6D.1	3	91 to 113;142 to 172;177 to 197	M3;Z1;D	FVCEICNKGFQRDQNLQLHRRGH;YVCPEPTCVHHDPARALGDLTGIKKHFSRKH;WKCERCAKRYAVHSDWKAHVK
	28	Traes_6DS_DE865EA6D.2	3	40 to 62;91 to 121;126 to 146	M3;Z1;D	FVCEICNKGFQRDQNLQLHRRGH;YVCPEPTCVHHDPARALGDLTGIKKHFSRKH;WKCERCAKRYAVHSDWKAHVK
	29	Traes_7AL_1070DBD71.1	3	35 to 57;87 to 114;119 to 139	M5;Z1;D	FSCPVCYKTFNRYNNMQMHMWGH;YCCAAGCRNNVDHPRARPLKDFRTLQTHYKRKH;FMCRKCGKAFAVRGDWRTHEK
	30	Traes_2BL_58A855C7B.1	3	94 to 116;136 to 166;171 to 191	M3;Z1;D	FVCEVCNKGFQREQNLQLHRRGH;YLCPEPTCVHHDPSRALGDLTGIKKHFCRKH;WKCDKCSKRYAVQSDWKAHSK
	30	Traes_2BL_58A855C7B.2	3	94 to 116;136 to 166;171 to 191	M3;Z1;D	FVCEVCNKGFQREQNLQLHRRGH;YLCPEPTCVHHDPSRALGDLTGIKKHFCRKH;WKCDKCSKRYAVQSDWKAHSK
	30	Traes_2BL_58A855C7B.3	3	94 to 116;136 to 166;171 to 191	M3;Z1;D	FVCEVCNKGFQREQNLQLHRRGH;YLCPEPTCVHHEPGRALGDLTGIKKHFCRKH;WKCDKCAKRYAVQSDWKAHSK
	30	Traes_2BL_58A855C7B.4	3	57 to 78;99 to 129;134 to 153	M3;Z1;D	FVCEVCNKGFQREQNLQLHRRGH;YLCPEPTCVHHDPSRALGDLTGIKKHFCRKH;WKCDKCAKRYAVQSDWKAHSK
	30	Traes_2BL_58A855C7B.5	3	6 to 28;48 to 78;83 to 103	M3;Z1;D	FVCEVCNKGFQREQNLQLHRRGH;YLCPEPTCVHHDPSRALGDLTGIKKHFCRKH;WKCDKCAKRYAVQSDWKAHSK
	31	Traes_2BS_13A816248.1	3	50 to 72;93 to 123;128 to 148	M3;Z1;D	FVCEVCGKGFQRDQNLQLHRRGH;YVCPEPGCVHHSPARALGDLTGIKKHFCRKH;WACPRCGKRYAVQADLKAHAK
	31	Traes_2BS_13A816248.2	3	50 to 72;93 to 123;128 to 148	M3;Z1;D	FVCEVCGKGFQRDQNLQLHRRGH;YVCPEPGCVHHSPARALGDLTGIKKHFCRKH;WACPRCGKRYAVQADLKAHAK
	31	Traes_2BS_13A816248.3	3	62 to 84;105 to 135;140 to 160	M3;Z1;D	FVCEVCGKGFQRDQNLQLHRRGH;YVCPEPGCVHHSPARALGDLTGIKKHFCRKH;WACPRCGKRYAVQADLKAHAK
	31	Traes_2BS_13A816248.4	3	6 to 28;49 to 79;84 to 104	M3;Z1;D	FVCEVCGKGFQRDQNLQLHRRGH;YVCPEPGCVHHSPARALGDLTGIKKHFCRKH;WACPRCGKRYAVQADLKAHAK
	32	Traes_2DL_540050272.1	3	94 to 116;136 to 166;171 to 191	M3;Z1;D	FVCEVCNKGFQREQNLQLHRRGH;YLCPEPTCVHHDPSRALGDLTGIKKHFCRKH;WKCDKCSKRYAVQSDWKAHSK
	32	Traes_2DL_540050272.2	3	94 to 116;136 to 166;171 to 191	M3;Z1;D	FVCEVCNKGFQREQNLQLHRRGH;YLCPEPTCVHHDPSRALGDLTGIKKHFCRKH;WKCDKCSKRYAVQSDWKAHSK
	32	Traes_2DL_540050272.3	3	94 to 116;136 to 166;171 to 191	M3;Z1;D	FVCEVCNKGFQREQNLQLHRRGH;YLCPEPTCVHHDPSRALGDLTGIKKHFCRKH;WKCDKCSKRYAVQSDWKAHSK
	32	Traes_2DL_540050272.4	3	4 to 28;48 to 78;83 to 103	M3;Z1;D	FVCEVCNKGFQREQNLQLHRRGH;YLCPEPTCVHHDPSRALGDLTGIKKHFCRKH;WKCDKCSKRYAVQSDWKAHSK
	32	Traes_2DL_540050272.5	3	4 to 28;48 to 78;83 to 103	M3;Z1;D	FVCEVCNKGFQREQNLQLHRRGH;YLCPEPTCVHHDPSRALGDLTGIKKHFCRKH;WKCDKCSKRYAVQSDWKAHSK
	33	Traes_3AS_88AAED4BB.1	3	53 to 75;96 to 125;130 to 150	M3;Z1;D	YVCEICGKGFQRDQNLQLHRRGH;YVCPEPGCVHHDRSRALGDLTGIKKHFSRKH;WKCDKCAKRYAVQSDWKAHSK
	33	Traes_3AS_88AAED4BB.2	3	6 to 28;48 to 78;83 to 103	M3;Z1;D	YVCEICGKGFQRDQNLQLHRRGH;YVCPEPGCVHHDRSRALGDLTGIKKHFSRKH;WKCDKCAKRYAVQSDWKAHSK
	33	Traes_3AS_88AAED4BB.3	3	6 to 28;48 to 78;83 to 103	M3;Z1;D	YVCEICGKGFQRDQNLQLHRRGH;YVCPEPGCVHHDRSRALGDLTGIKKHFSRKH;WKCDKCAKRYAVQSDWKAHSK
	34	TRAES3BF042100060CFD_t1	3	79 to 101;121 to 151;156 to 176	M3;Z1;D	FLCEICGKGFQRDQNLQLHRRGH;YICPEASCVHHDPSRALGDLTGIKKHFFRKH;WKCDKCSKKYAVQSDWKAHSK
	35	TRAES3BF044200110CFD_t1	3	269 to 291;318 to 351;356 to 378	M4;Z1;Z1	HFCVICGKGFKRDANLRMHMRGH;YSCPYVGCKRNKEHRKFQPLKTILCVKNHYKRSH;YTCSRCNTKKFSVIADLKTHEKH
	36	TRAES3BF064300010CFD_t1	3	63 to 85;104 to 134;139 to 159	M3;Z1;D	FVCEICGKGFQRDQNLQLHRRGH;YVCPEKSCVHHNPSRALGDLTGIKKHFCRKH;WKCDKCAKRYAVQSDWKAHSK
	37	TRAES3BF182900010CFD_t1	3	77 to 99;119 to 149;154 to 174	M3;Z1;D	YVCEICGKGFQRDQNLQLHRRGH;YVCPEPGCVHHDRSRALGDLTGIKKHFSRKH;WKCDKCAKRYAVQSDWKAHSK
	38	Traes_4BL_DB9678C4C.1	3	73 to 95;133 to 163;169 to 189	M3;Z1;D	YVCEICGQGFQREQNLQMHRRRH;FVCPEPSCLHHDPAHALGDLVGIKKHFRRKH;WVCARCAKGYAVQSDYKAHLK
	38	Traes_4BL_DB9678C4C.2	3	60 to 82;120 to 150;156 to 176	M3;Z1;D	YVCEICGQGFQREQNLQMHRRRH;FVCPEPSCLHHDPAHALGDLVGIKKHFRRKH;WVCARCAKGYAVQSDYKAHLK
	39	Traes_5DL_98FA0887C.1	3	39 to 72;77 to 97;103 to 128	Z1;D;M4	CYCCAEGCRNNIDHPRARPLKDFRTLQTHYRRKH;YACRRCGKRFAVRGDWRTHEK;WFCVCGSDFKHKRSLKDHVRSFGGGH
	40	Traes_6AL_BA6465E82.1	3	10 to 35;76 to 101;76 to 104	M4;M4;Z1	HMCPYPECGRRFTQESKLRAHFRAQH;YVCPYDGCAKAYIHEYKLNLHLKKEH;YVCPYDGCAKAYIHEYKLNLHLKKEHPNH
	41	Traes_2BS_C270C0C9F.1	3	64 to 84;105 to 135;140 to 160	M3;Z1;D	FVCEVCGKGFQRDQNLQLHRRGH;YVCPEPGCVHHSPARALGDLTGIKKHFCRKH;WACPRCGKRYAVQADLKAHAK
	41	Traes_2BS_C270C0C9F.2	3	50 to 72;93 to 123;128 to 148	M3;Z1;D	FVCEVCGKGFQRDQNLQLHRRGH;YVCPEPGCVHHSPARALGDLTGIKKHFCRKH;WACPRCGKRYAVQADLKAHAK
	41	Traes_2BS_C270C0C9F.3	3	50 to 72;93 to 123;128 to 148	M3;Z1;D	VCEVCGKGFQRDQNLQLHRRGH;YVCPEPGCVHHSPARALGDLTGIKKHFCRKH;WACPRCGKRYAVQADLKAHAK
	41	Traes_2BS_C270C0C9F.4	3	6 to 28;49 to 79;84 to 104	M3;Z1;D	FVCEVCGKGFQRDQNLQLHRRGH;YVCPEPGCVHHSPARALGDLTGIKKHFCRKH;WACPRCGKRYAVQADLKAHAK
	42	Traes_4AS_F7A905B43.1	3	67 to 89;108 to 138;143 to 163	M3;Z1;D	YICEVCHKGFQRDQNLQLHRRGH;YICPEVTCPHHDATRALGDLTGIKKHFSRKH;WKCDRCSKKYAVQSDWKAHTK
	43	Traes_6BL_CC009B78A.6	3	8 to 32;38 to 63;104 to 132	M4;M4;Z1	FVCPHEGCGKAFSLDFNLKAHMKTH;HMCPYPECGRRFTQESKLRAHFRAQH;YVCPYDGCAKAYIHEYKLNLHLKKEHPNH
	43	Traes_6BL_CC009B78A.7	3	8 to 32;38 to 63;100 to 128	M4;M4;Z1	FVCPHEGCGKAFSLDFNLKAHMKTH;HMCPYPECGRRFTQESKLRAHFRAQH;YVCPYDGCAKAYIHEYKLNLHLKKEHPNH
	44	Traes_6DL_F47CFC6D9.7	3	21 to 45;51 to 76;117 to 145	M4;M4;Z1	FVCPHEGCGKAFSLDFNLKAHMKTH;HMCPYPECGRRFTQESKLRAHFRAQH;YVCPYDGCAKAYIHEYKLNLHLKKEHPNH
	44	Traes_6DL_F47CFC6D9.8	3	8 to 32;38 to 63;104 to 132	M4;M4;Z1	FVCPHEGCGKAFSLDFNLKAHMKTH;HMCPYPECGRRFTQESKLRAHFRAQH;YVCPYDGCAKAYIHEYKLNLHLKKEHPNH
	44	Traes_6DL_F47CFC6D9.9	3	8 to 32;38 to 63;100 to 125	M4;M4;Z1	FVCPHEGCGKAFSLDFNLKAHMKTH;HMCPYPECGRRFTQESKLRAHFRAQH;YVCPYDGCAKAYIHEYKLNLHLKKEH
	44	Traes_6DL_F47CFC6D9.10	3	8 to 32;38 to 63;100 to 128	M4;M4;Z1	FVCPHEGCGKAFSLDFNLKAHMKTH;HMCPYPECGRRFTQESKLRAHFRAQH;YVCPYDGCAKAYIHEYKLNLHLKKEHPNH
	44	Traes_6DL_F47CFC6D9.14	3	8 to 32;38 to 63;104 to 132	M4;M4;Z1	FVCPHEGCGKAFSLDFNLKAHMKTH；HMCPYPECGRRFTQESKLRAHFRAQH；YVCPYDGCAKAYIHEYKLNLHLKKEHPNH
	45	Traes_1BS_0DEFAACB9.2	3	29 to 59;59 to 83;129 to 157	Z1;M4;Z1	FVCPHPGCGKAFSLDFNLRAHLKTHAVENYH;HICPFPACGKRFTSDFKLKCHIKTH;YVCPYEGCGKAYIHGYKLNLHLKTQHPDH
	46	Traes_1DS_0BBC3B5D3.2	3	29 to 53;59 to 83;129 to 157	M4;M4;Z1	FVCPHPGCGKAFSLDFNLRAHLKTH;HICPFPACGKRFTSDFKLKCHIKTH;YVCPYEGCGKAYIHGYKLNLHLKTQHPDH
	47	Traes_3DL_0284E68CC1.1	4	244 to 265;298 to 320;347 to 380;385 to 407	D;M4;Z1;Z1	IKCPNPCVGEGPEPVPMEDHDV;HFCVICGKGFKRDANLRMHMRGH;YSCPYVGCKRNKEHRKFQPLKTILCVKNHYKRSH;YTCSRCNTKKFSVIADLKTHEKH
	47	Traes_3DL_0284E68CC1.2	4	222 to 243;276 to 298;325 to 358;363 to 385	D;M4;Z1;Z1	IKCPNPCVGEGPEPVPMEDHDV;HFCVICGKGFKRDANLRMHMRGH;YSCPYVGCKRNKEHRKFQPLKTILCVKNHYKRSH;YTCSRCNTKKFSVIADLKTHEKH
	47	Traes_3DL_0284E68CC1.3	4	244 to 265;298 to 320;347 to 380;385 to 407	D;M4;Z1;Z1	IKCPNPCVGEGPEPVPMEDHDV;HFCVICGKGFKRDANLRMHMRGH;YSCPYVGCKRNKEHRKFQPLKTILCVKNHYKRSH;YTCSRCNTKKFSVIADLKTHEKH
	48	Traes_5BL_46BDE583B.1	4	131 to 153;184 to 217;222 to 242;248 to 273	M5;Z1;D;M4	FSCAVCNKTFNRFNNMQMHMWGH;CYCCAEGCRNNIDHPRARPLKDFRTLQTHYRRKH;YACRRCGKRFAVRGDWRTHEK;WFCVCGSDFKHKRSLKDHVRSFGGGH
	49	Traes_5BL_6888AE9CB.1	4	242 to 264;286 to 321;326 to 346;352 to 377	M5;Z1;D;M4	FSCPVCFKTFNRYNNMQMHMWGH;LPCYCCAPGCRNNVDHPRAKPLKDFRTLQTHYKRKH;FLCRRCGKAFAVKGDWRTHEK;WYCLCGSEFKHKRSLKDHARAFGQGH
	50	Traes_4DL_184FFC74B.2	4	944 to 966;967 to 991;997 to 1021;1027 to 1053	D;M4;M4;M5	FQCEIDFCDMTFESKADLRAHER;NICTDESCGKRFQSHKYLKRHQCVH;FKCPWEGCGMTFKWLWAQTEHIRVH;YECSVVDCGQTFRYVSDYSRHRRKFNH
	50	Traes_4DL_184FFC74B.3	4	925 to 947;948 to 972;978 to 1002;1008 to 1034	D;M4;M4;M5	FQCEIDFCDMTFESKADLRAHER;NICTDESCGKRFQSHKYLKRHQCVH;FKCPWEGCGMTFKWLWAQTEHIRVH;YECSVVDCGQTFRYVSDYSRHRRKFNH
	50	Traes_4DL_184FFC74B.4	4	868 to 890;898 to 915;920 to 945;951 to 977	D;M4;M4;M5	FQCEIDFCDMTFESKADLRAHER;NICTDESCGKRFQSHKYLKRHQCVH;FKCPWEGCGMTFKWLWAQTEHIRVH;YECSVVDCGQTFRYVSDYSRHRRKFNH
	51	Traes_5AS_7E3208FD4.1	4	992 to 1014;1015 to 1039 ;1045 to 1069;1075 to 1101	D;M2;M4;M5	FPCDIEGCDMSFSSQQDLLLHKR;DICPVKGCKKKFFCHKYLLQHRKVH;LNCEWKGCKKTFKWPWARTEHMRVH;YECMVPGCGQTFRFVSDFSRHKRKTGH
	51	Traes_5AS_7E3208FD4.2	4	578 to 600;601 to 625 ;631 to 655;661 to 687	D;M4;M4;M5	FPCDIEGCDMSFSSQQDLLLHKR;DICPVKGCKKKFFCHKYLLQHRKVH;DICPVKGCKKKFFCHKYLLQHRKVH;YECMVPGCGQTFRFVSDFSRHKRKTGH
	51	Traes_5AS_7E3208FD4.3	4	491 to 513;514 to 538 ;544 to 568;574 to 600	D;M4;M4;M5	FPCDIEGCDMSFSSQQDLLLHKR;DICPVKGCKKKFFCHKYLLQHRKVH;DICPVKGCKKKFFCHKYLLQHRKVH;YECMVPGCGQTFRFVSDFSRHKRKTGH
	52	Traes_4AL_24A54C8BA.2	4	1072 to 1094;1095 to 1119;1125 to 1149;1155 to 1181	D;M4;M4;M5	FQCEIDFCDMTFESRAELRAHER;NICTDESCGKRFQSHKYLKRHQCVH;FKCPWDGCGMTFKWLWAQTEHIRVH;YECSVPDCGQTFRYVSDYSRHRRKFNH
	52	Traes_4AL_24A54C8BA.3	4	1007 to 1029;1030 to 1054;1060 to 1084;1090 to 1116	D;M4;M4;M5	FQCEIDFCDMTFESRAELRAHER;NICTDESCGKRFQSHKYLKRHQCVH;FKCPWDGCGMTFKWLWAQTEHIRVH;YECSVPDCGQTFRYVSDYSRHRRKFNH
	52	Traes_4AL_24A54C8BA.4	4	1007 to 1029;1030 to 1054;1060 to 1084;1090 to 1116	D;M4;M4;M5	FQCEIDFCDMTFESRAELRAHER;NICTDESCGKRFQSHKYLKRHQCVH;FKCPWDGCGMTFKWLWAQTEHIRVH;YECSVPDCGQTFRYVSDYSRHRRKFNH
	52	Traes_4AL_24A54C8BA.5	4	932 to 954;955 to 979;985 to 1009;1015 to 1041	D;M4;M4;M5	FQCEIDFCDMTFESRAELRAHER;NICTDESCGKRFQSHKYLKRHQCVH;FKCPWDGCGMTFKWLWAQTEHIRVH;YECSVPDCGQTFRYVSDYSRHRRKFNH
	53	Traes_4AL_76355F5F2.1	4	443 to 465;466 to 490;496 to 520;526 to 548	D;M4;M3;D	FECDIDYCHMTFKKRAELSVHKK;NMCTIKSCGKHFRSHKYLRRHQSIH;YKCPWEGCSMAFKWTWALADHFQVH;YKCRTPGCSKIYKYVSDFTRHRM
	53	Traes_4AL_76355F5F2.2	4	443 to 465;466 to 490;496 to 520;526 to 548	D;M4;M3;D	FECDIDYCHMTFKKRAELSVHKK;NMCTIKSCGKHFRSHKYLRRHQSIH;YKCPWEGCSMAFKWTWALADHFQVH;YKCRTPGCSKIYKYVSDFTRHRM
	54	Traes_4BL_F1FE29573.1	4	387 to 409;410 to 434;440 to 464;470 to 492	D;M4;M3;D	FECDIDYCHMTFKKRAELSVHKK;NMCTIKSCGKHFRSHKYLRRHQSIH;YKCPWEGCSMAFKWTWALADHFQVH;YKCRTPGCSKIYKYVSDFTRHRM
	54	Traes_4BL_F1FE29573.2	4	387 to 409;410 to 434;440 to 464;470 to 492	D;M4;M3;D	FECDIDYCHMTFKKRAELSVHKK;NMCTIKSCGKHFRSHKYLRRHQSIH;YKCPWEGCSMAFKWTWALADHFQVH;YKCRTPGCSKIYKYVSDFTRHRM
	54	Traes_4BL_F1FE29573.3	4	387 to 409;410 to 434;440 to 464;470 to 492	D;M4;M3;D	FECDIDYCHMTFKKRAELSVHKK;NMCTIKSCGKHFRSHKYLRRHQSIH;YKCPWEGCSMAFKWTWALADHFQVH;YKCRTPGCSKIYKYVSDFTRHRM
	55	Traes_5BL_BA26BA910.1	4	177 to 199;225 to 258;263 to 285;291 to 316	M4;Z1;Z1;M4	HCCKVCGKGFKRDANLRMHMRGH;YSCPYAGCKRNREHRDFQPLKTPVCVKNHYRRSH;HVCRRCGVKRFSVLADLRTHEKH;WVCSCGVSFSRKDKLFAHVAIFDGGH
	55	Traes_5BL_BA26BA910.2	4	100 to 122;148 to 181;186 to 208;214 to 239	M4;Z1;Z1;M4	HCCKVCGKGFKRDANLRMHMRGH;YSCPYAGCKRNREHRDFQPLKTPVCVKNHYRRSH;HVCRRCGVKRFSVLADLRTHEKH;WVCSCGVSFSRKDKLFAHVAIFDGGH
	56	Traes_5DS_976CBF9EB.1	4	871 to 893;894 to 918;924 to 948;954 to 980	D;M4;M4;M5	FPCDIEGCDMSFNSQQDLLLHKR;DICPVKGCKKKFFCHKYLLQHRKVH;LNCEWKGCKKTFKWPWARTEHMRVH;YECMVPGCGQTFRFVSDFSRHKRKTGH
	56	Traes_5DS_976CBF9EB.2	4	989 to 1011;1012 to 1036;1042 to 1066;1072 to 1098	D;M4;M4;M5	FPCDIEGCDMSFNSQQDLLLHKR;DICPVKGCKKKFFCHKYLLQHRKVH;LNCEWKGCKKTFKWPWARTEHMRVH;YECMVPGCGQTFRFVSDFSRHKRKTGH
	56	Traes_5DS_976CBF9EB.3	4	940 to 963;964 to 988;994 to 1018;1024 to 1050	D;M4;M4;M5	FPCDIEGCDMSFNSQQDLLLHKR;DICPVKGCKKKFFCHKYLLQHRKVH;LNCEWKGCKKTFKWPWARTEHMRVH;YECMVPGCGQTFRFVSDFSRHKRKTGH
	56	Traes_5DS_976CBF9EB.4	4	871 to 893;894 to 918;924 to 948;954 to 980	D;M4;M4;M5	FPCDIEGCDMSFNSQQDLLLHKR;DICPVKGCKKKFFCHKYLLQHRKVH;LNCEWKGCKKTFKWPWARTEHMRVH;YECMVPGCGQTFRFVSDFSRHKRKTGH
	56	Traes_5DS_976CBF9EB.5	4	817 to 839;840 to 864;870 to 894;900 to 926	D;M4;M4;M5	FPCDIEGCDMSFNSQQDLLLHKR;DICPVKGCKKKFFCHKYLLQHRKVH;LNCEWKGCKKTFKWPWARTEHMRVH;YECMVPGCGQTFRFVSDFSRHKRKTGH
	56	Traes_5DS_976CBF9EB.6	4	700 to 722;723 to 747;753 to 777;783 to 805	D;M4;M4;M5	FPCDIEGCDMSFNSQQDLLLHKR;DICPVKGCKKKFFCHKYLLQHRKVH;LNCEWKGCKKTFKWPWARTEHMRVH;YECMVPGCGQTFRFVSDFSRHKR
	57	TRAES3BF099700020CFD_t1	4	213 to 235;260 to 292;297 to 318;323 to 348	M5;Z1;D;M4	FVCHVCNKSFNRYNNMQMHMWGH;YCCAAGCRNSVAHPRARPLKDFRTLQTHYKRKH;FRCRRCAKPFAVKGDWRTHEK;WFCACGSDFKHKRSLNDHVRSFGGDH
	58	Traes_4AL_FC7AEBB05.1	4	175 to 197;225 to 258;263 to 285;291 to 316	M4;Z1;Z1;M4	HCCKVCGKGFKRDANLRMHMRGH;YSCPYAGCKRNREHRDFQPLKTPVCVKNHYRRSH;HVCCRCGVKRFSVLADLRTHEKH;WVCSCGVSFSRKDKLFAHVAIFDGGH
	59	Traes_5DL_51643AC9F.1	4	258 to 280;302 to 327;332 to 352;358 to 383	M5;Z1;D;M4	FSCPVCFKTFNRYNNMQMHMWGH;LPCYCCAPGCRNNVDHPRATHYKRKH;FLCRRCGKAFAVKGDWRTHEK;WYCLCGSEFKHKRSLKDHARAFGQGH
	59	Traes_5DL_51643AC9F.3	4	89 to 111;133 to 158;163 to 183;189 to 214	M5;Z1;D;M4	FSCPVCFKTFNRYNNMQMHMWGH;LPCYCCAPGCRNNVDHPRATHYKRKH;FLCRRCGKAFAVKGDWRTHEK;WYCLCGSEFKHKRSLKDHARAFGQGH
	59	Traes_5DL_51643AC9F.4	4	72 to 94;116 to 141;146 to 166;172 to 197	M5;Z1;D;M4	FSCPVCFKTFNRYNNMQMHMWGH;LPCYCCAPGCRNNVDHPRATHYKRKH;FLCRRCGKAFAVKGDWRTHEK;WYCLCGSEFKHKRSLKDHARAFGQGH
	60	Traes_1BS_0DEFAACB9.1	5	92 to 116;145 to 106;151 to 175;181 to 205;251 to 279	M3;M4;M4;M4;Z1	FLCSYDNCGKTFVDVAALRKHAHVH;YVCQEPGCGKKFVDSSKLKRHHLTH;FVCPHPGCGKAFSLDFNLRAHLKTH;HICPFPACGKRFTSDFKLKCHIKTH;YVCPYEGCGKAYIHGYKLNLHLKTQHPDH
	61	Traes_6BL_CC009B78A.1	5	62 to 86;91 to 115;121 to 145;151 to 176;217 to 245	M3;M4;M4;M4;Z1	FLCSYDGCGKTFVDAGALRKHAHVH;YVCHYEGCGKKFLDSSKLKRHFLIH;FVCPHEGCGKAFSLDFNLKAHMKTH;HMCPYPECGRRFTQESKLRAHFRAQH;YVCPYDGCAKAYIHEYKLNLHLKKEHPNH
	61	Traes_6BL_CC009B78A.2	5	116 to 140;145 to 169;175 to 199;205 to 230;271 to 299	M3;M4;M4;M4;Z1	FLCSYDGCGKTFVDAGALRKHAHVH;YVCHYEGCGKKFLDSSKLKRHFLIH;FVCPHEGCGKAFSLDFNLKAHMKTH;HMCPYPECGRRFTQESKLRAHFRAQH;YVCPYDGCAKAYIHEYKLNLHLKKEH;YVCPYDGCAKAYIHEYKLNLHLKKEHPNH
	61	Traes_6BL_CC009B78A.3	5	62 to 86;91 to 115;121 to 145;151 to 176;217 to 245	M3;M4;M4;M4;Z1	FLCSYDGCGKTFVDAGALRKHAHVH;YVCHYEGCGKKFLDSSKLKRHFLIH;FVCPHEGCGKAFSLDFNLKAHMKTH;HMCPYPECGRRFTQESKLRAHFRAQH;YVCPYDGCAKAYIHEYKLNLHLKKEHPNH
	61	Traes_6BL_CC009B78A.4	5	47 to 71;76 to 100;106 to 130;136 to 161;198 to 226	M3;M4;M4;M4;Z1	FLCSYDGCGKTFVDAGALRKHAHVH;YVCHYEGCGKKFLDSSKLKRHFLIH;FVCPHEGCGKAFSLDFNLKAHMKTH;HMCPYPECGRRFTQESKLRAHFRAQH;YVCPYDGCAKAYIHEYKLNLHLKKEHPNH
	61	Traes_6BL_CC009B78A.5	5	47 to 71;76 to 100;106 to 130;136 to 161;198 to 226	M3;M4;M4;M4;Z1	FLCSYDGCGKTFVDAGALRKHAHVH;YVCHYEGCGKKFLDSSKLKRHFLIH;FVCPHEGCGKAFSLDFNLKAHMKTH;HMCPYPECGRRFTQESKLRAHFRAQH;YVCPYDGCAKAYIHEYKLNLHLKKEHPNH
	62	Traes_6DL_F47CFC6D9.1	5	62 to 86;91 to 115;121 to 145;151 to 176;217 to 245	M3;M4;M4;M4;Z1	FLCSYDGCGKTFVDAGALRKHAHVH;YVCHYEGCGKKFLDSSKLKRHFLIH;FVCPHEGCGKAFSLDFNLKAHMKTH;HMCPYPECGRRFTQESKLRAHFRAQH;YVCPYDGCAKAYIHEYKLNLHLKKEHPNH
	62	Traes_6DL_F47CFC6D9.2	5	62 to 86;91 to 115;121 to 145;151 to 176;213 to 241	M3;M4;M4;M4;Z1	FLCSYDGCGKTFVDAGALRKHAHVH;YVCHYEGCGKKFLDSSKLKRHFLIH;FVCPHEGCGKAFSLDFNLKAHMKTH;HMCPYPECGRRFTQESKLRAHFRAQH;YVCPYDGCAKAYIHEYKLNLHLKKEHPNH
	62	Traes_6DL_F47CFC6D9.3	5	46 to 70;75 to 99;105 to 129;135 to 160;197 to 225	M3;M4;M4;M4;Z1	FLCSYDGCGKTFVDAGALRKHAHVH;YVCHYEGCGKKFLDSSKLKRHFLIH;FVCPHEGCGKAFSLDFNLKAHMKTH;HMCPYPECGRRFTQESKLRAHFRAQH;YVCPYDGCAKAYIHEYKLNLHLKKEHPNH
	62	Traes_6DL_F47CFC6D9.4	5	40 to 64;69 to 93;99 to 123;129 to 154;197 to 225	M3;M4;M4;M4;Z1	FLCSYDGCGKTFVDAGALRKHAHVH;YVCHYEGCGKKFLDSSKLKRHFLIH;FVCPHEGCGKAFSLDFNLKAHMKTH;HMCPYPECGRRFTQESKLRAHFRAQH;YVCPYDGCAKAYIHEYKLNLHLKKEHPNH
	62	Traes_6DL_F47CFC6D9.5	5	37 to 61;66 to 90;96 to 120;126 to 151;188 to 216	M3;M4;M4;M4;Z1	FLCSYDGCGKTFVDAGALRKHAHVH;YVCHYEGCGKKFLDSSKLKRHFLIH;FVCPHEGCGKAFSLDFNLKAHMKTH;HMCPYPECGRRFTQESKLRAHFRAQH;YVCPYDGCAKAYIHEYKLNLHLKKEHPNH
	62	Traes_6DL_F47CFC6D9.6	5	31 to 55;60 to 94;90 to 114;120 to 145;186 to 214	M3;M4;M4;M4;Z1	FLCSYDGCGKTFVDAGALRKHAHVH;YVCHYEGCGKKFLDSSKLKRHFLIH;FVCPHEGCGKAFSLDFNLKAHMKTH;HMCPYPECGRRFTQESKLRAHFRAQH;YVCPYDGCAKAYIHEYKLNLHLKKEHPNH
	63	Traes_1AS_8B624F2DA.15	5	37 to 61;69 to 94;97 to 118;127 to 152;158 to 184	M4;M5;Z2;M4;M5	FICPEANCGKAFKYASKLQKHEESH;VICFEPGCMKTFTNVECFKAHNQSCH;VQCDICDTKQLKKNFKRHQRMH;IKCNFKDCKRSFSKKSNLHKHIKAVH;FTCGFSGCGQKFSYKHVRDNHEKSSVH
	63	Traes_1AS_8B624F2DA.16	5	37 to 61;69 to 94;97 to 118;127 to 152;158 to 184	M4;M5;Z2;M4;M5	FICPEANCGKAFKYASKLQKHEESH;VICFEPGCMKTFTNVECFKAHNQSCH;VQCDICDTKQLKKNFKRHQRMH;IKCNFKDCKRSFSKKSNLHKHIKAVH;FTCGFSGCGQKFSYKHVRDNHEKSSVH
	63	Traes_1AS_8B624F2DA.17	5	37 to 61;69 to 94;97 to 118;127 to 152;158 to 184	M4;M5;Z2;M4;M5	FICPEANCGKAFKYASKLQKHEESH;VICFEPGCMKTFTNVECFKAHNQSCH;VQCDICDTKQLKKNFKRHQRMH;IKCNFKDCKRSFSKKSNLHKHIKAVH;FTCGFSGCGQKFSYKHVRDNHEKSSVH
	64	Traes_1DS_F40AC713C.15	5	37 to 61;69 to 94;97 to 118;127 to 152;158 to 184	M4;M4;Z2;M4;M5	FICPEANCGKVFKYASKLQKHEESH;VICCEPGCMKTFTNVECLKAHNQSCH;VQCDICDTKQLKKNFKRHQRMH;IKCNFKDCKRSFSKKSNLHKHIKAVH;FTCGFSGCGQKFSYKHVRDNHEKSSVH
	64	Traes_1DS_F40AC713C.16	5	37 to 61;69 to 94;97 to 118;127 to 152;158 to 184	M4;M4;Z2;M4;M5	FICPEANCGKVFKYASKLQKHEESH;VICCEPGCMKTFTNVECLKAHNQSCH;VQCDICDTKQLKKNFKRHQRMH;IKCNFKDCKRSFSKKSNLHKHIKAVH;FTCGFSGCGQKFSYKHVRDNHEKSSVH
	64	Traes_1DS_F40AC713C.17	5	37 to 61;69 to 94;97 to 118;127 to 152;158 to 184	M4;M4;Z2;M4;M5	FICPEANCGKVFKYASKLQKHEESH;VICCEPGCMKTFTNVECLKAHNQSCH;VQCDICDTKQLKKNFKRHQRMH;IKCNFKDCKRSFSKKSNLHKHIKAVH;FTCGFSGCGQKFSYKHVRDNHEKSSVH
	65	Traes_1BS_CF75D4172.12	5	85 to 109;114 to 139;151 to 175;127 to 152;211 to 232	M4;M5;M4;M4;Z2	FACHVDGCPFSYSRKDHLNRHLLTH;FMCPMEGCNRKFSIKGNIQRHVEEFH;FICPEANCGKAFKYASKLQKHEESH;VICCEPGCMKTFTNVECLKAHNQSSH;VQCDICDTKQLKKNFKRHQRMH
	65	Traes_1BS_CF75D4172.13	5	37 to 61;69 to 94;97 to 118;127 to 152;158 to184	M4;M4;Z2;M4;Z2	FICPEANCGKAFKYASKLQKHEESH;VICCEPGCMKTFTNVECLKAHNQSSH;VQCDICDTKQLKKNFKRHQRMH;IKCNFKDCKRSFSKKSNLHKHIKAVH;FTCGFSGCGQKFSYKHVRDNHEKSSVH
	65	Traes_1BS_CF75D4172.14	5	37 to 61;69 to 94;97 to 118;127 to 152;158 to184	M4;M4;Z2;M4;Z2	FICPEANCGKAFKYASKLQKHEESH;VICCEPGCMKTFTNVECLKAHNQSSH;VQCDICDTKQLKKNFKRHQRMH;IKCNFKDCKRSFSKKSNLHKHIKAVH;FTCGFSGCGQKFSYKHVRDNHEKSSVH
	66	Traes_1DS_0BBC3B5D3.1	5	92 to 116;121 to 145;151 to 175;181 to 205;251 to 279	M3;M4;M4;M4;Z1	FLCSYDNCGKTFVDVAALRKHAHVH;YVCQEPGCGKKFVDSSKLKRHHLTH;FVCPHPGCGKAFSLDFNLRAHLKTH;HICPFPACGKRFTSDFKLKCHIKTH;YVCPYEGCGKAYIHGYKLNLHLKTQHPDH
	67	Traes_1AS_8B624F2DA.12	6	33 to 57;62 to 87;99 to 123;146 to 167;176 to 201;207 to 233	M4;M5;M4;Z2;M4;M5	FACHVDGCPFSYSRKDHLNRHLLTH;FMCPMEGCNRKFSIKGNIQRHVEEFH;FICPEANCGKAFKYASKLQKHEESH;VQCDICDTKQLKKNFKRHQRMH;IKCNFKDCKRSFSKKSNLHKHIKAVH;FTCGFSGCGQKFSYKHVRDNHEKSSVH
	68	Traes_3B_4F4479FAF.1	6	155 to 177;178 to 202;229 to 251;252 to 276;282 to 306;312 to 338	D;M4;D;M4;M4;M5	YTCSIEGCSMSFDTRNKLSLHEL;DMCPVEGCGKKFFTHKFLLQHGKVH;YTCTIEGCSMSFDTKKELSLHER;DTCPVKGCGKKFFTHKYLLQHRKVH;LKCPWEGCDVAFKWAWARTEHLSVH;YVCREPGCAETFRFISDFSRHKRETGH
	68	Traes_3B_4F4479FAF.2	6	801 to 823;824 to 848;875 to 897;898 to 922;928 to 952;958 to 984	D;M4;D;M4;M4;M5	YTCSIEGCSMSFDTRNKLSLHEL;DMCPVEGCGKKFFTHKFLLQHGKVH;YTCTIEGCSMSFDTKKELSLHER;DTCPVKGCGKKFFTHKYLLQHRKVH;LKCPWEGCDVAFKWAWARTEHLSVH;YVCREPGCAETFRFISDFSRHKRETGH
	68	Traes_3B_4F4479FAF.3	6	736 to 758;759 to 783;810 to 832;833 to 857;863 to 887;893 to 919	D;M4;D;M4;M4;M5	YTCSIEGCSMSFDTRNKLSLHEL;DMCPVEGCGKKFFTHKFLLQHGKVH;YTCTIEGCSMSFDTKKELSLHER;DTCPVKGCGKKFFTHKYLLQHRKVH;LKCPWEGCDVAFKWAWARTEHLSVH;YVCREPGCAETFRFISDFSRHKRETGH
	68	Traes_3B_4F4479FAF.4	6	712 to 734;735 to 759;786 to 808;809 to 833;839 to 863;869 to 895	D;M4;D;M4;M4;M5	YTCSIEGCSMSFDTRNKLSLHEL;DMCPVEGCGKKFFTHKFLLQHGKVH;YTCTIEGCSMSFDTKKELSLHER;DTCPVKGCGKKFFTHKYLLQHRKVH;LKCPWEGCDVAFKWAWARTEHLSVH;YVCREPGCAETFRFISDFSRHKRETGH
	69	Traes_3DL_C1684BF20.1	6	580 to 602;603 to 627;654 to 676;677 to 701;707 to 731;737 to 763	D;M4;D;M4;M4;M5	YTCSIEGCSMSFDTRNELSLHEL;DICPVKGCGKKFFTHKFLLQHRKVH;YTCGIESCSMSFDTKKELSLHER;DICPVNGCGKKFFTHKYLLQHRKVH;LKCPWEGCDVAFKWAWARTEHLRVH;YVCREPGCAETFRFVSDSSRHKRETGH
	69	Traes_3DL_C1684BF20.2	6	718 to 739;741 to 765;792 to 814;815 to 839;845 to 869;875 to 901	D;M4;D;M4;M4;M5	YTCSIEGCSMSFDTRNELSLHEL;DICPVKGCGKKFFTHKFLLQHRKVH;YTCGIESCSMSFDTKKELSLHER;DICPVNGCGKKFFTHKYLLQHRKVH;LKCPWEGCDVAFKWAWARTEHLRVH;YVCREPGCAETFRFVSDSSRHKRETGH
	70	TRAES3BF095600020CFD_t1	6	776 to 798;799 to 823;850 to 872;873 to 897;903 to 927;933 to 959	D;M4;D;M4;M4;M5	YTCSIEGCSMSFDTRNKLSLHEL;DMCPVEGCGKKFFTHKFLLQHGKVH;YTCTIEGCSMSFDTKKELSLHER;DTCPVKGCGKKFFTHKYLLQHRKVH;LKCPWEGCDVAFKWAWARTEHLSVH;YVCREPGCAETFRFISDFSRHKRETGH
	71	Traes_1AS_8B624F2DA.3	7	85 to 109;114 to 139;151 to 175;183 to 208;211 to 232;241 to 266;272 to 298	M4;M5;M4;M5;Z2;M4;M5	FACHVDGCPFSYSRKDHLNRHLLTH;FMCPMEGCNRKFSIKGNIQRHVEEFH;FICPEANCGKAFKYASKLQKHEESH;VICFEPGCMKTFTNVECFKAHNQSCH;VQCDICDTKQLKKNFKRHQRMH;IKCNFKDCKRSFSKKSNLHKHIKAVH;FTCGFSGCGQKFSYKHVRDNHEKSSVH
	71	Traes_1AS_8B624F2DA.4	7	85 to 109;114 to 139;151 to 175;183 to 208;211 to 232;241 to 266;272 to 298	M4;M5;M4;M5;Z2;M4;M5	FACHVDGCPFSYSRKDHLNRHLLTH;FMCPMEGCNRKFSIKGNIQRHVEEFH;FICPEANCGKAFKYASKLQKHEESH;VICFEPGCMKTFTNVECFKAHNQSCH;VQCDICDTKQLKKNFKRHQRMH;IKCNFKDCKRSFSKKSNLHKHIKAVH;FTCGFSGCGQKFSYKHVRDNHEKSSVH
	71	Traes_1AS_8B624F2DA.5	7	49 to 73;78 to 103;115 to 139;147 to 172;175 to 196;205 to 230;236 to 262	M4;M5;M4;M5;Z2;M4;M5	FACHVDGCPFSYSRKDHLNRHLLTH;FMCPMEGCNRKFSIKGNIQRHVEEFH;FICPEANCGKAFKYASKLQKHEESH;VICFEPGCMKTFTNVECFKAHNQSCH;VQCDICDTKQLKKNFKRHQRMH;IKCNFKDCKRSFSKKSNLHKHIKAVH;FTCGFSGCGQKFSYKHVRDNHEKSSVH
	71	Traes_1AS_8B624F2DA.6	7	49 to 73;78 to 103;115 to 139;147 to 172;175 to 196;205 to 230;236 to 262	M4;M5;M4;M5;Z2;M4;M5	FACHVDGCPFSYSRKDHLNRHLLTH;FMCPMEGCNRKFSIKGNIQRHVEEFH;FICPEANCGKAFKYASKLQKHEESH;VICFEPGCMKTFTNVECFKAHNQSCH;VQCDICDTKQLKKNFKRHQRMH;IKCNFKDCKRSFSKKSNLHKHIKAVH;FTCGFSGCGQKFSYKHVRDNHEKSSVH
	71	Traes_1AS_8B624F2DA.7	7	49 to 73;78 to 103;115 to 139;147 to 172;175 to 196;205 to 230;236 to 262	M4;M5;M4;M5;Z2;M4;M5	FACHVDGCPFSYSRKDHLNRHLLTH;FMCPMEGCNRKFSIKGNIQRHVEEFH;FICPEANCGKAFKYASKLQKHEESH;VICFEPGCMKTFTNVECFKAHNQSCH;VQCDICDTKQLKKNFKRHQRMH;IKCNFKDCKRSFSKKSNLHKHIKAVH;FTCGFSGCGQKFSYKHVRDNHEKSSVH
	71	Traes_1AS_8B624F2DA.8	7	49 to 73;78 to 103;115 to 139;147 to 172;175 to 196;205 to 230;236 to 262	M4;M5;M4;M5;Z2;M4;M5	FACHVDGCPFSYSRKDHLNRHLLTH;FMCPMEGCNRKFSIKGNIQRHVEEFH;FICPEANCGKAFKYASKLQKHEESH;VICFEPGCMKTFTNVECFKAHNQSCH;VQCDICDTKQLKKNFKRHQRMH;IKCNFKDCKRSFSKKSNLHKHIKAVH;FTCGFSGCGQKFSYKHVRDNHEKSSVH
	71	Traes_1AS_8B624F2DA.9	7	49 to 73;78 to 103;115 to 139;147 to 172;175 to 196;205 to 230;236 to 262	M4;M5;M4;M5;Z2;M4;M5	FACHVDGCPFSYSRKDHLNRHLLTH;FMCPMEGCNRKFSIKGNIQRHVEEFH;FICPEANCGKAFKYASKLQKHEESH;VICFEPGCMKTFTNVECFKAHNQSCH;VQCDICDTKQLKKNFKRHQRMH;IKCNFKDCKRSFSKKSNLHKHIKAVH;FTCGFSGCGQKFSYKHVRDNHEKSSVH
	71	Traes_1AS_8B624F2DA.10	7	33 to 57;62 to 87;99 to 123;131 to 156;159 to 180;189 to 214;220 to 246	M4;M5;M4;M5;Z2;M4;M5	FACHVDGCPFSYSRKDHLNRHLLTH;FMCPMEGCNRKFSIKGNIQRHVEEFH;FICPEANCGKAFKYASKLQKHEESH;VICFEPGCMKTFTNVECFKAHNQSCH;VQCDICDTKQLKKNFKRHQRMH;IKCNFKDCKRSFSKKSNLHKHIKAVH;FTCGFSGCGQKFSYKHVRDNHEKSSVH
	71	Traes_1AS_8B624F2DA.11	7	33 to 57;62 to 87;99 to 123;131 to 156;159 to 180;189 to 214;220 to 246	M4;M5;M4;M5;Z2;M4;M5	FACHVDGCPFSYSRKDHLNRHLLTH;FMCPMEGCNRKFSIKGNIQRHVEEFH;FICPEANCGKAFKYASKLQKHEESH;VICFEPGCMKTFTNVECFKAHNQSCH;VQCDICDTKQLKKNFKRHQRMH;IKCNFKDCKRSFSKKSNLHKHIKAVH;FTCGFSGCGQKFSYKHVRDNHEKSSVH
	71	Traes_1AS_8B624F2DA.13	7	33 to 57;62 to 87;99 to 123;131 to 156;159 to 180;189 to 214;220 to 246	M4;M5;M4;M5;Z2;M4;M5	FACHVDGCPFSYSRKDHLNRHLLTH;FMCPMEGCNRKFSIKGNIQRHVEEFH;FICPEANCGKAFKYASKLQKHEESH;VICFEPGCMKTFTNVECFKAHNQSCH;VQCDICDTKQLKKNFKRHQRMH;IKCNFKDCKRSFSKKSNLHKHIKAVH;FTCGFSGCGQKFSYKHVRDNHEKSSVH
	71	Traes_1AS_8B624F2DA.14	7	33 to 57;62 to 87;99 to 123;131 to 156;159 to 180;189 to 214;220 to 246	M4;M5;M4;M5;Z2;M4;M5	FACHVDGCPFSYSRKDHLNRHLLTH;FMCPMEGCNRKFSIKGNIQRHVEEFH;FICPEANCGKAFKYASKLQKHEESH;VICFEPGCMKTFTNVECFKAHNQSCH;VQCDICDTKQLKKNFKRHQRMH;IKCNFKDCKRSFSKKSNLHKHIKAVH;FTCGFSGCGQKFSYKHVRDNHEKSSVH
	72	Traes_1DS_F40AC713C.3	7	85 to 110;114 to 139;151 to 175;183 to 208;211 to 232;241 to 266;272 to 298	M4;M5;M4;M4;Z2;M5;M5	FACHVDGCPFSYSRKDHLNRHLLTHH;FMCPMEGCNRKFSIKGNIQRHVEEFH;FICPEANCGKVFKYASKLQKHEESH;VICCEPGCMKTFTNVECLKAHNQSCH;VQCDICDTKQLKKNFKRHQRMH;IKCNFKDCKRSFSKKSNLHKHIKAVH;FTCGFSGCGQKFSYKHVRDNHEKSSVH
	72	Traes_1DS_F40AC713C.4	7	85 to 110;114 to 139;151 to 175;183 to 208;211 to 232;241 to 266;272 to 298	M4;M5;M4;M4;Z2;M5;M5	FACHVDGCPFSYSRKDHLNRHLLTHH;FMCPMEGCNRKFSIKGNIQRHVEEFH;FICPEANCGKVFKYASKLQKHEESH;VICCEPGCMKTFTNVECLKAHNQSCH;VQCDICDTKQLKKNFKRHQRMH;IKCNFKDCKRSFSKKSNLHKHIKAVH;FTCGFSGCGQKFSYKHVRDNHEKSSVH
	72	Traes_1DS_F40AC713C.5	7	85 to 110;114 to 139;151 to 175;183 to 208;211 to 232;241 to 266;272 to 298	M4;M5;M4;M4;Z2;M5;M5	FACHVDGCPFSYSRKDHLNRHLLTHH;FMCPMEGCNRKFSIKGNIQRHVEEFH;FICPEANCGKVFKYASKLQKHEESH;VICCEPGCMKTFTNVECLKAHNQSCH;VQCDICDTKQLKKNFKRHQRMH;IKCNFKDCKRSFSKKSNLHKHIKAVH;FTCGFSGCGQKFSYKHVRDNHEKSSVH
	72	Traes_1DS_F40AC713C.6	7	49 to 74;78 to 103;115 to 139;147 to 172;175 to 196;205 to 230;236 to 262	M5;M4;M4;Z2;M4;M5	FACHVDGCPFSYSRKDHLNRHLLTHH;FMCPMEGCNRKFSIKGNIQRHVEEFH;FICPEANCGKVFKYASKLQKHEESH;VICCEPGCMKTFTNVECLKAHNQSCH;VQCDICDTKQLKKNFKRHQRMH;IKCNFKDCKRSFSKKSNLHKHIKAVH;FTCGFSGCGQKFSYKHVRDNHEKSSVH
	72	Traes_1DS_F40AC713C.7	7	49 to 74;78 to 103;115 to 139;147 to 172;175 to 196;205 to 230;236 to 262	M5;M4;M4;Z2;M4;M5	FACHVDGCPFSYSRKDHLNRHLLTHH;FMCPMEGCNRKFSIKGNIQRHVEEFH;FICPEANCGKVFKYASKLQKHEESH;VICCEPGCMKTFTNVECLKAHNQSCH;VQCDICDTKQLKKNFKRHQRMH;IKCNFKDCKRSFSKKSNLHKHIKAVH;FTCGFSGCGQKFSYKHVRDNHEKSSVH
	72	Traes_1DS_F40AC713C.8	7	49 to 74;78 to 103;115 to 139;147 to 172;175 to 196;205 to 230;236 to 262	M5;M4;M4;Z2;M4;M5	FACHVDGCPFSYSRKDHLNRHLLTHH;FMCPMEGCNRKFSIKGNIQRHVEEFH;FICPEANCGKVFKYASKLQKHEESH;VICCEPGCMKTFTNVECLKAHNQSCH;VQCDICDTKQLKKNFKRHQRMH;IKCNFKDCKRSFSKKSNLHKHIKAVH;FTCGFSGCGQKFSYKHVRDNHEKSSVH
	72	Traes_1DS_F40AC713C.9	7	49 to 74;78 to 103;115 to 139;147 to 172;175 to 196;205 to 230;236 to 262	M5;M4;M4;Z2;M4;M5	FACHVDGCPFSYSRKDHLNRHLLTHH;FMCPMEGCNRKFSIKGNIQRHVEEFH;FICPEANCGKVFKYASKLQKHEESH;VICCEPGCMKTFTNVECLKAHNQSCH;VQCDICDTKQLKKNFKRHQRMH;IKCNFKDCKRSFSKKSNLHKHIKAVH;FTCGFSGCGQKFSYKHVRDNHEKSSVH
	72	Traes_1DS_F40AC713C.10	7	49 to 74;78 to 103;115 to 139;147 to 172;175 to 196;205 to 230;236 to 262	M5;M4;M4;Z2;M4;M5	FACHVDGCPFSYSRKDHLNRHLLTHH;FMCPMEGCNRKFSIKGNIQRHVEEFH;FICPEANCGKVFKYASKLQKHEESH;VICCEPGCMKTFTNVECLKAHNQSCH;VQCDICDTKQLKKNFKRHQRMH;IKCNFKDCKRSFSKKSNLHKHIKAVH;FTCGFSGCGQKFSYKHVRDNHEKSSVH
	72	Traes_1DS_F40AC713C.11	7	49 to 74;78 to 103;115 to 139;147 to 172;175 to 196;205 to 230;236 to 262	M5;M4;M4;Z2;M4;M5	FACHVDGCPFSYSRKDHLNRHLLTHH;FMCPMEGCNRKFSIKGNIQRHVEEFH;FICPEANCGKVFKYASKLQKHEESH;VICCEPGCMKTFTNVECLKAHNQSCH;VQCDICDTKQLKKNFKRHQRMH;IKCNFKDCKRSFSKKSNLHKHIKAVH;FTCGFSGCGQKFSYKHVRDNHEKSSVH
	72	Traes_1DS_F40AC713C.12	7	33 to 58;62 to 87;99 to 123;131 to 156;159 to 180;2189 to 214;220 to 246	M4;M5;M4;M4;Z2;M4;M5	FACHVDGCPFSYSRKDHLNRHLLTHH;FMCPMEGCNRKFSIKGNIQRHVEEFH;FICPEANCGKVFKYASKLQKHEESH;VICCEPGCMKTFTNVECLKAHNQSCH;VQCDICDTKQLKKNFKRHQRMH;DTKQLKKNFKRHQRMHEGSFVTERIKCNFKDCKRSFSKKSNLHKHIKAVH;FTCGFSGCGQKFSYKHVRDNHEKSSVH
	72	Traes_1DS_F40AC713C.13	7	33 to 58;62 to 87;99 to 123;131 to 156;159 to 180;2189 to 214;220 to 246	M4;M5;M4;M4;Z2;M4;M5	FACHVDGCPFSYSRKDHLNRHLLTHH;FMCPMEGCNRKFSIKGNIQRHVEEFH;FICPEANCGKVFKYASKLQKHEESH;VICCEPGCMKTFTNVECLKAHNQSCH;VQCDICDTKQLKKNFKRHQRMH;DTKQLKKNFKRHQRMHEGSFVTERIKCNFKDCKRSFSKKSNLHKHIKAVH;FTCGFSGCGQKFSYKHVRDNHEKSSVH
	72	Traes_1DS_F40AC713C.14	7	49 to 74;78 to 103;115 to 139;147 to 171;175 to 196;205 to 230;236 to 262	M4;M5;M4;M4;Z2;M4;M5	FACHVDGCPFSYSRKDHLNRHLLTHH;FMCPMEGCNRKFSIKGNIQRHVEEFH;FICPEANCGKVFKYASKLQKHEESH;VICCEPGCMKTFTNVECLKAHNQSCH;VQCDICDTKQLKKNFKRHQRMHEGSFVTERIK;IKCNFKDCKRSFSKKSNLHKHIKAVH;FTCGFSGCGQKFSYKHVRDNHEKSSVH
	73	Traes_1BS_CF75D4172.3	7	85 to 109;114 to 139;151 to 175;183 to 208;211 to 232;241 to 266;272 to 298	M4;M5;M4;M4;Z2;M4;M5	FACHVDGCPFSYSRKDHLNRHLLTH;FMCPMEGCNRKFSIKGNIQRHVEEFH;FICPEANCGKAFKYASKLQKHEESH;VICCEPGCMKTFTNVECLKAHNQSSH;VQCDICDTKQLKKNFKRHQRMH;IKCNFKDCKRSFSKKSNLHKHIKAVH;FTCGFSGCGQKFSYKHVRDNHEKSSVH
	73	Traes_1BS_CF75D4172.4	7	85 to 109;114 to 139;151 to 175;183 to 208;211 to 232;241 to 266;272 to 298	M4;M5;M4;M4;Z2;M4;M5	FACHVDGCPFSYSRKDHLNRHLLTH;FMCPMEGCNRKFSIKGNIQRHVEEFH;FICPEANCGKAFKYASKLQKHEESH;VICCEPGCMKTFTNVECLKAHNQSSH;VQCDICDTKQLKKNFKRHQRMH;IKCNFKDCKRSFSKKSNLHKHIKAVH;FTCGFSGCGQKFSYKHVRDNHEKSSVH
	73	Traes_1BS_CF75D4172.5	7	85 to 109;114 to 139;151 to 175;183 to 208;211 to 232;241 to 266;272 to 298	M4;M5;M4;M4;Z2;M4;M5	FACHVDGCPFSYSRKDHLNRHLLTH;FMCPMEGCNRKFSIKGNIQRHVEEFH;FICPEANCGKAFKYASKLQKHEESH;VICCEPGCMKTFTNVECLKAHNQSSH;VQCDICDTKQLKKNFKRHQRMH;IKCNFKDCKRSFSKKSNLHKHIKAVH;FTCGFSGCGQKFSYKHVRDNHEKSSVH
	73	Traes_1BS_CF75D4172.6	7	49 to 73;78 to 103;115 to 139;147 to 172;175 to 196;205 to 230;236 to 262	M4;M5;M4;M4;Z2;M4;M5	FACHVDGCPFSYSRKDHLNRHLLTH;FMCPMEGCNRKFSIKGNIQRHVEEFH;FICPEANCGKAFKYASKLQKHEESH;VICCEPGCMKTFTNVECLKAHNQSSH;VQCDICDTKQLKKNFKRHQRMH;IKCNFKDCKRSFSKKSNLHKHIKAVH;FTCGFSGCGQKFSYKHVRDNHEKSSVH
	73	Traes_1BS_CF75D4172.7	7	49 to 73;78 to 103;115 to 139;147 to 172;175 to 196;205 to 230;236 to 262	M4;M5;M4;M4;Z2;M4;M5	FACHVDGCPFSYSRKDHLNRHLLTH;FMCPMEGCNRKFSIKGNIQRHVEEFH;FICPEANCGKAFKYASKLQKHEESH;VICCEPGCMKTFTNVECLKAHNQSSH;VQCDICDTKQLKKNFKRHQRMH;IKCNFKDCKRSFSKKSNLHKHIKAVH;FTCGFSGCGQKFSYKHVRDNHEKSSVH
	73	Traes_1BS_CF75D4172.8	7	49 to 73;78 to 103;115 to 139;147 to 172;175 to 196;205 to 230;236 to 262	M4;M5;M4;M4;Z2;M4;M5	FACHVDGCPFSYSRKDHLNRHLLTH;FMCPMEGCNRKFSIKGNIQRHVEEFH;FICPEANCGKAFKYASKLQKHEESH;VICCEPGCMKTFTNVECLKAHNQSSH;VQCDICDTKQLKKNFKRHQRMH;IKCNFKDCKRSFSKKSNLHKHIKAVH;FTCGFSGCGQKFSYKHVRDNHEKSSVH
	73	Traes_1BS_CF75D4172.9	7	85 to 109;114 to 139;151 to 175;183 to 208;211 to 232;241 to 266;272 to 298	M4;M5;M4;M4;Z2;M4;M5	FACHVDGCPFSYSRKDHLNRHLLTH;FMCPMEGCNRKFSIKGNIQRHVEEFH;FICPEANCGKAFKYASKLQKHEESH;VICCEPGCMKTFTNVECLKAHNQSSH;VQCDICDTKQLKKNFKRHQRMH;IKCNFKDCKRSFSKKSNLHKHIKAVH;FTCGFSGCGQKFSYKHVRDNHEKSSVH
	73	Traes_1BS_CF75D4172.10	7	33 to 57;62 to 87;99 to 123;131 to 156;159 to 180;189 to 214;220 to 246	M4;M5;M4;M4;Z2;M4;M5	FACHVDGCPFSYSRKDHLNRHLLTH;FMCPMEGCNRKFSIKGNIQRHVEEFH;FICPEANCGKAFKYASKLQKHEESH;VICCEPGCMKTFTNVECLKAHNQSSH;VQCDICDTKQLKKNFKRHQRMH;IKCNFKDCKRSFSKKSNLHKHIKAVH;FTCGFSGCGQKFSYKHVRDNHEKSSVH
	73	Traes_1BS_CF75D4172.11	7	22 to 46;51 to 76;88 to 112;120 to 145;148 to 169;178 to 203;209 to 235	M4;M5;M4;M4;Z2;M4;M5	FACHVDGCPFSYSRKDHLNRHLLTH;FMCPMEGCNRKFSIKGNIQRHVEEFH;FICPEANCGKAFKYASKLQKHEESH;VICCEPGCMKTFTNVECLKAHNQSSH;VQCDICDTKQLKKNFKRHQRMH;IKCNFKDCKRSFSKKSNLHKHIKAVH;FTCGFSGCGQKFSYKHVRDNHEKSSVH
	73	Traes_1BS_CF75D4172.15	7	49 to 73;78 to 103;115 to 139;147 to 172;175 to 196	M4;M5;M4;M4;Z2	FACHVDGCPFSYSRKDHLNRHLLTH;FMCPMEGCNRKFSIKGNIQRHVEEFH;FICPEANCGKAFKYASKLQKHEESH;VICCEPGCMKTFTNVECLKAHNQSSH;VQCDICDTKQLKKNFKRHQRMH
Ta-t2-SF	1	Traes_1BS_CF75D4172.1	9	34 to 57;84 to 106;112 to 136;141 to 166;178 to 204;210 to 235;238 to 259;268 to 293;299 to 325	M5;M4;M4;M5;M4;M4;Z2;M4;M5	YKCEFCDVVRSKKRLIRDHVLEHH;HGCKECGARFKKPAHLKQHMQSH;FACHVDGCPFSYSRKDHLNRHLLTH;FMCPMEGCNRKFSIKGNIQRHVEEFH;FICPEANCGKAFKYASKLQKHEESH;VICCEPGCMKTFTNVECLKAHNQSSH;VQCDICDTKQLKKNFKRHQRMH;IKCNFKDCKRSFSKKSNLHKHIKAVH;FTCGFSGCGQKFSYKHVRDNHEKSSVH
	1	Traes_1BS_CF75D4172.2	9	34 to 57;84 to 106;112 to 136;141 to 166;178 to 204;210 to 235;238 to 259;268 to 293;299 to 325	M5;M4;M4;M5;M4;M4;Z2;M4;M5	YKCEFCDVVRSKKRLIRDHVLEHH;HGCKECGARFKKPAHLKQHMQSH;FACHVDGCPFSYSRKDHLNRHLLTH;FMCPMEGCNRKFSIKGNIQRHVEEFH;FICPEANCGKAFKYASKLQKHEESH;VICCEPGCMKTFTNVECLKAHNQSSH;VQCDICDTKQLKKNFKRHQRMH;IKCNFKDCKRSFSKKSNLHKHIKAVH;FTCGFSGCGQKFSYKHVRDNHEKSSVH
	2	Traes_1DS_F40AC713C.1	9	39 to 62;89 to 111;117 to 142;146 to 171;183 to 207;215 to 240;243 to 264;273 to 298;304 to 330	M5;M4;M4;M5;M4;M4;Z1;M4;M5	YKCEFCDVVRSKKRLIRDHVLEHH;HDCKECGARFKKPAHLKQHMQSH;FACHVDGCPFSYSRKDHLNRHLLTHH;FMCPMEGCNRKFSIKGNIQRHVEEFH;FICPEANCGKVFKYASKLQKHEESH;VICCEPGCMKTFTNVECLKAHNQSCH;VQCDICDTKQLKKNFKRHQRMH;IKCNFKDCKRSFSKKSNLHKHIKAVH;FTCGFSGCGQKFSYKHVRDNHEKSSVH
	2	Traes_1DS_F40AC713C.2	9	39 to 62;89 to 111;117 to 142;146 to 171;183 to 207;215 to 240;243 to 264;273 to 298;304 to 330	M5;M4;M4;M5;M4;M4;Z1;M4;M5	YKCEFCDVVRSKKRLIRDHVLEHH;HDCKECGARFKKPAHLKQHMQSH;FACHVDGCPFSYSRKDHLNRHLLTHH;FMCPMEGCNRKFSIKGNIQRHVEEFH;FICPEANCGKVFKYASKLQKHEESH;VICCEPGCMKTFTNVECLKAHNQSCH;VQCDICDTKQLKKNFKRHQRMH;IKCNFKDCKRSFSKKSNLHKHIKAVH;FTCGFSGCGQKFSYKHVRDNHEKSSVH
	3	Traes_1AS_8B624F2DA.1	9	34 to 57;84 to 106;112 to 136;141 to 166;178 to 202;210 to 235;238 to 259;268 to 293;299 to 325	M5;M4;M4;M5;M4;M5;Z2;M4;M5	YKCEFCDVVRSKKRLIRDHVLEHH;HDCKECGARFKKPAHLKQHMQSH;FACHVDGCPFSYSRKDHLNRHLLTH;FMCPMEGCNRKFSIKGNIQRHVEEFH;FICPEANCGKAFKYASKLQKHEESH;VICFEPGCMKTFTNVECFKAHNQSCH;VQCDICDTKQLKKNFKRHQRMH;IKCNFKDCKRSFSKKSNLHKHIKAVH;FTCGFSGCGQKFSYKHVRDNHEKSSVH
	3	Traes_1AS_8B624F2DA.2	9	34 to 57;84 to 106;112 to 136;141 to 166;178 to 202;210 to 235;238 to 259;268 to 293;299 to 325	M5;M4;M4;M5;M4;M5;Z2;M4;M5	YKCEFCDVVRSKKRLIRDHVLEHH;HDCKECGARFKKPAHLKQHMQSH;FACHVDGCPFSYSRKDHLNRHLLTH;FMCPMEGCNRKFSIKGNIQRHVEEFH;FICPEANCGKAFKYASKLQKHEESH;VICFEPGCMKTFTNVECFKAHNQSCH;VQCDICDTKQLKKNFKRHQRMH;IKCNFKDCKRSFSKKSNLHKHIKAVH;FTCGFSGCGQKFSYKHVRDNHEKSSVH
Ta-isolated-SF
Ta-1i-Q-SF	1	Traes_2AS_1913BF8B3.1	1	50 to 72	Q	FRCSVCGKAFPSHQALGGHKASH
	2	Traes_2AS_099955797.1	1	25 to 47	Q	YECSFCKRGFTNAQALGGHMNIH
	3	Traes_1AL_80D0BD0DC.1	1	68 to 90	Q	YSCSFCGREFRSAQALGGHMNVH
	4	Traes_1BL_4026DC5011.1	1	68 to 90	Q	YSCSFCGREFRSAQALGGHMNVH
	4	Traes_1BL_4026DC5011.2	1	68 to 90	Q	YSCSFCGREFRSAQALGGHMNVH
	5	Traes_2AL_3035352F3.1	1	57 to 79	Q	YTCTFCRREFRSAQALGGHMNVH
	6	Traes_2BL_9E38243B0.1	1	57 to 79	Q	YTCTFCRREFRSAQALGGHMNVH
	7	Traes_2BS_0544D9D4B.1	1	25 to 47	Q	YECSFCKRGFTNAQALGGHMNIH
	8	Traes_2DL_BF4319E7D.1	1	21 to 43	Q	FACCYCPRKFRSSQALGGHQNAH
	9	Traes_2DL_FE8D235D5.1	1	57 to 79	Q	YTCTFCRREFRSAQALGGHMNVH
	10	Traes_2DS_035AA95E3.1	1	25 to 47	Q	YECSFCKRGFTNAQALGGHMNIH
	11	Traes_3AS_947FDA993.2	1	57 to 79	Q	YQCRFCSLKFGKSQALGGHMNRH
	12	Traes_4BL_D10DEA6E9.1	1	266 to 48	Q	FLCVYCDRKFRSSQALGGHQNAH
	13	Traes_3DS_FB4C40DCE.1	1	57 to 79	Q	YQCRFCSLKFGKSQALGGHMNRH
	13	Traes_3DS_FB4C40DCE.2	1	57 to 79	Q	YQCRFCSLKFGKSQALGGHMNRH
	14	Traes_4AL_B808CA890.1	1	24 to 46	Q	HRCGTCGQAFPTGQALGGHMRRH
	14	Traes_4AL_B808CA890.2	1	66 to 88	Q	HRCGTCGQAFPTGQALGGHMRRH
	15	Traes_4AS_D20DF472E.1	1	64 to 86	Q	FTCNYCQRKFFSSQALGGHQNAH
	16	Traes_4BL_581E788ED.1	1	29 to 51	Q	FLCVYCDRQFVTSQALGGHQNAH
	17	Traes_4DL_7AC6C149F.1	1	27 to 49	Q	FSCCYCPRKFRTWQALGGHQNGH
	18	Traes_4DL_6EBD74330.1	1	77 to 99	Q	FTCNYCQRKFFSSQALGGHQNAH
	18	Traes_4DL_6EBD74330.2	1	94 to 116	Q	FTCNYCQRKFFSSQALGGHQNAH
	18	Traes_4DL_6EBD74330.3	1	77 to 99	Q	FTCNYCQRKFFSSQALGGHQNAH
	19	Traes_4DL_D73F1E523.1	1	32 to54	Q	FLCVYCDRKFITSQALGGHQNAH
	20	Traes_4DS_4BC902279.1	1	32 to 54	Q	YSCTFCQREFRSAQALGGHMNVH
	21	Traes_5AL_81EFE5211.1	1	30 to 52	Q	FTCTYCNKKFYSSQALGGHQNAH
	22	Traes_5BL_388501B7C.1	1	87 to 109	Q	HRCHICGLEFEMGQALGGHMRRH
	23	Traes_5BL_3E6B0CD61.1	1	30 to 52	Q	FTCTYCDKKFYSSQALGGHQNAH
	24	Traes_5BL_5391EC4A0.1	1	58 to 80	Q	FVCRTCGRAFTTFQALGGHRTSH
	25	Traes_5BL_9301719551.1	1	49 to 71	Q	FSCNYCHRKFFSSQALGGHQNAH
	25	Traes_5BL_9301719551.2	1	49 to 71	Q	FSCNYCHRKFFSSQALGGHQNAH
	26	Traes_5BL_C2576EA84.1	1	35 to 57	Q	FLCVYCDRKFRSSQALGGHQNAH
	26	Traes_5BL_C2576EA84.2	1	15 to 37	Q	FLCVYCDRKFRSSQALGGHQNAH
	27	Traes_5DS_4C00D348F.1	1	42 to 64	Q	FMCKTCDRSFPTFQALGGHRTSH
	28	Traes_5DL_4831C18DC.1	1	46 to 68	Q	HDCHICGLGFETGQALGGHMRRH
	28	Traes_5DL_4831C18DC.2	1	46 to 68	Q	HDCHICGLGFETGQALGGHMRRH
	28	Traes_5DL_4831C18DC.3	1	46 to 68	Q	HDCHICGLGFETGQALGGHMRRH
	29	Traes_5DL_3FF4E75CD.1	1	61 to 83	Q	FVCKTCGRAFETFQALGGHRTSH
	29	Traes_5DL_3FF4E75CD.2	1	61 to 83	Q	FVCKTCGRAFETFQALGGHRTSH
	30	Traes_5DL_6CBF61AA4.1	1	22 to 44	Q	HRCSICQKEFPTGQALGGHKRKH
	30	Traes_5DL_6CBF61AA4.2	1	22 to 44	Q	HRCSICQKEFPTGQALGGHKRKH
	31	Traes_5DL_81A2647C1.1	1	41 to 63	Q	FVCKTCSRAFPSFQALGGHRTSH
	32	Traes_5DL_81A859497.1	1	53 to 75	Q	FACNYCHRKFFSSQALGGHQNAH
	33	Traes_5DL_AB989ABB3.1	1	10 to 32	Q	HQCHVCGLEFEMGQALGGHMRRH
	34	Traes_5DL_B97546DA11.1	1	30 to 52	Q	FTCTYCNKKFYSSQALGGHQNAH
	34	Traes_5DL_B97546DA11.2	1	30 to 52	Q	FTCTYCNKKFYSSQALGGHQNAH
	35	Traes_5DL_DD8A0F6BE.1	1	35 to 57	Q	FLCVYCDRKFRSSQALGGHQNAH
	36	Traes_6DL_AC060BD8E.1	1	97 to 119	Q	FECHYCCRNFPTSQALGGHQNAH
	36	Traes_6DL_AC060BD8E.2	1	97 to 119	Q	FECHYCCRNFPTSQALGGHQNAH
	37	Traes_7AL_0BC1C3E70.1	1	26 to 48	Q	FLCVYCHRKFRTSQALGGHQNAH
	38	Traes_7AL_B2C3B1800.1	1	30 to 52	Q	YVCDRCKMPFQTRQALGGHRASH
	39	Traes_7AS_09344A629.1	1	1 to 22	Q	SCTYCRRKFYSSQALGGHQNAH
	40	Traes_7AS_B60BC1735.1	1	31 to 53	Q	YTCKQCKAEFPTHQALGGHMAAH
	41	Traes_7DL_38929DD1E.1	1	26 to 48	Q	FLCVYCHRKFRTSQALGGHQNAH
	42	Traes_7DL_F970BC94B.1	1	31 to 53	Q	FLCVYCNRRFRTSQALGGHQNAH
	43	Traes_2AL_C81692E4F.1	1	41 to 63	Q	FACCYCPRKFRSSQALGGHQNAH
	43	Traes_2AL_C81692E4F.2	1	23 to 45	Q	FACCYCPRKFRSSQALGGHQNAH
	44	Traes_2AS_DBA88CF6F.2	1	54 to 76	Q	FSCNYCLRKFFSSQALGGHQNAH
	45	Traes_2AS_EC0A70BB3.1	1	15 to 37	Q	HQCSLCHRTFPSGQALGGHKRLH
	46	Traes_2BL_78C496B63.1	1	45 to 67	Q	FACCYCPRKFRSSQALGGHQNAH
	46	Traes_2BL_78C496B63.2	1	21 to 43	Q	FACCYCPRKFRSSQALGGHQNAH
	47	Traes_2BS_DA786DC5B.1	1	58 to 80	Q	FSCNYCLRKFFSSQALGGHQNAH
	48	TRAES3BF035900060CFD_t1	1	80 to 102	Q	FKCNYCQRKFYTSQALGGHQNAH
	49	TRAES3BF104200040CFD_t1	1	49 to 71	Q	FGCQYCSREFANSQALGGHQNAH
	50	Traes_7BS_64FF2F5E2.4	1	322 to 344	Q	YTCKQCKAEFPTHQALGGHMAAH
	51	Traes_5DL_CE45A9676.1	1	51 to 73	Q	FSCNYCHRKFFSSQALGGHQNAH
	52	Traes_2BS_705DDDDC8.1	1	38 to 60	Q	YECRTCGKCFPSFQALGGHRTSH
	53	Traes_5DL_CE45A9676.2	1	51 to 73	Q	FSCNYCHRKFFSSQALGGHQNAH
Ta-1i-M-SF	1	Traes_1AS_CD57D000A.1	1	236 to 258	M1	HRCNACGKSFGSGSALGGHMRWH
	2	Traes_4DL_3BEA40EE1.1	1	26 to 48	M1	FLCVYCGRNFYNSQAFGGHQNAH
	3	Traes_5BS_CD57D000A.1	1	236 to 258	M1	HRCNACGKSFGSGSALGGHMRWH
	4	Traes_5DS_818C09355.1	1	236 to 258	M1	HRCNACGKSFGSGSALGGHMRWH
	5	Traes_1BS_0DEFAACB9.3	1	150 to 174	M3	FLCSYDNCGKTFVDVAALRKHAHVH
	6	Traes_4BL_DB9678C4C.3	1	74 to 96	M3	YVCEICGQGFQREQNLQMHRRRH
	7	Traes_1BL_3EEA722DF.1	1	243 to 266	M3	VACKSCSKTFNSEGALASHSKAKH
	7	Traes_1BL_3EEA722DF.2	1	215 to 238	M3	VACKSCSKTFNSEGALASHSKAKH
	8	Traes_1AL_319447519.1	1	76 to 99	M3	VACKSCSKTFNSEGALASHSKAKH
	9	Traes_1DL_63D5C4C8E.2	1	185 to 208	M3	VACKSCSKTFNSEGALASHSKAKH
	10	Traes_2BL_41EDFCA77.1	1	101 to 124	M3	NLCRVCGRKFRARDALLRHFDTIH
	10	Traes_2BL_41EDFCA77.2	1	101 to 124	M3	NLCRVCGRKFRARDALLRHFDTIH
	11	Traes_3AS_BE15533CD.3	1	62 to 84	M3	FVCEICGKGFQRDQNLQLHRRGH
	12	Traes_3DL_D03A43799.3	1	321 to 344	M3	HVCNSCNRTFSSLKGLGDHSRAKH
	12	Traes_3DL_D03A43799.4	1	321 to 344	M3	HVCNSCNRTFSSLKGLGDHSRAKH
	12	Traes_3DL_D03A43799.5	1	194 to 217	M3	HVCNSCNRTFSSLKGLGDHSRAKH
	13	Traes_4AL_784CF40E5.1	1	63 to 85	M3	TKCAKCPREFCSSVALRRHTRVH
	13	Traes_4AL_784CF40E5.2	1	63 to 85	M3	TKCAKCPREFCSSVALRRHTRVH
	13	Traes_4AL_784CF40E5.3	1	63 to 85	M3	TKCAKCPREFCSSVALRRHTRVH
	13	Traes_4AL_784CF40E5.4	1	63 to 85	M3	TKCAKCPREFCSSVALRRHTRVH
	14	Traes_4DS_B63507774.1	1	62 to 84	M3	TKCAKCPREFCSSVALRRHTRVH
	15	Traes_4BL_3B919C814.1	1	190 to 213	M3	FPCKVCGEVLSKPQQLELHQAMKH
	16	Traes_4BS_6BEE72C38.1	1	190 to 213	M3	FPCKVCGEVLSKPQQLELHQAMKH
	17	Traes_4BS_86704D746.1	1	4 to 26	M3	TKCAKCPREFCSSVALRRHTRVH
	18	Traes_4DL_AA51A43E7.1	1	189 to 212	M3	YPCKVCGEVLSKPQQLELHQAMKH
	19	Traes_5BL_F2AF1D802.1	1	95 to 118	M3	VACKSCSKTFNSEGALASHSKAKH
	20	TRAES3BF231500020CFD_t1	1	107 to 129	M3	FVCEICHKGFQRDQNLQLHRRGH
	21	Traes_4AL_A6AA602BC.1	1	97 to 120	M3	VACKSCSKTFNSEGALASHSKAKH
	21	Traes_4AL_A6AA602BC.2	1	92 to 115	M3	VACKSCSKTFNSEGALASHSKAKH
	22	Traes_3B_1DD89E66C.1	1	356 to 379	M3	HVCNSCNRTFSSLKGLGDHSRAKH
	22	Traes_3B_1DD89E66C.2	1	302 to 325	M3	HVCNSCNRTFSSLKGLGDHSRAKH
	22	Traes_3B_1DD89E66C.3	1	299 to 322	M3	HVCNSCNRTFSSLKGLGDHSRAKH
	22	Traes_3B_1DD89E66C.4	1	283 to 306	M3	HVCNSCNRTFSSLKGLGDHSRAKH
	22	Traes_3B_1DD89E66C.5	1	69 to 92	M3	HVCNSCNRTFSSLKGLGDHSRAKH
	23	Traes_1AS_21ACC7F67.3	1	46 to 71	M4	YVCPYEGCGKAYIHGYKLNLHLKTQH
	24	Traes_2BL_41168D652.1	1	229 to 252	M4	FPCPDCGDVFVRAESLHLHQSTRH
	24	Traes_2BL_41168D652.2	1	249 to 272	M4	FPCPDCGDVFVRAESLHLHQSTRH
	25	Traes_2BS_11131541B.1	1	5 to 28	M4	CPCSQCGEVFTKADSLEQHQAVRH
	26	Traes_4BS_23455E24F.1	1	193 to 216	M4	LPCSDCDEFFVKADSLELHRATRH
	27	Traes_5DL_F8AEA5040.1	1	164 to 186	M4	FACPVCCKTFSRYNNLQMHMWGH
	28	Traes_7DS_5084227F2.1	1	101 to 123	M4	VQCPECGKLFRNDKSMFGHLRSH
	29	Traes_2AS_D917848B7.2	1	24 to 48	M5	FFCSLCNKQYKLAYEFESHLSSYDH
	29	Traes_2AS_D917848B7.1	1	168 to 192	M5	FFCSLCNKQYKLAYEFESHLSSYDH
	30	Traes_2BL_A47B175AE.3	1	83 to 107	M5	YYCSVCECVVKDSANYLDHINGKKH
	31	Traes_2DS_E1537CBD1.1	1	163 to 187	M5	FFCNLCNKQYKLAYEFESHLSSYDH
	31	Traes_2DS_E1537CBD1.2	1	86 to 110	M5	FFCNLCNKQYKLAYEFESHLSSYDH
	31	Traes_2DS_E1537CBD1.3	1	24 to 48	M5	FFCNLCNKQYKLAYEFESHLSSYDH
	31	Traes_2DS_E1537CBD1.4	1	24 to 48	M5	FFCNLCNKQYKLAYEFESHLSSYDH
	32	Traes_4AL_E7FE8D6BE.3	1	82 to 106	M5	YYCSVCECVVKDSANYLDHINGKKH
	32	Traes_4AL_E7FE8D6BE.4	1	82 to 106	M5	YYCSVCECVVKDSANYLDHINGKKH
	32	Traes_4AL_E7FE8D6BE.6	1	82 to 106	M5	YYCSVCECVVKDSANYLDHINGKKH
	33	Traes_5AL_78701B16C.1	1	36 to 58	M5	FSCPVCFKTFNRYNNMQMHMWGH
	34	Traes_7AS_9671D35EF.1	1	16 to 38	M5	FSCPVCFKTFNRYNNMQMHMWGH
	35	Traes_7BL_83946C3EC.1	1	56 to 78	M5	FSCPVCYKTFNRYNNMQMHMWGH
Ta-1i-Z-SF	1	Traes_1BS_0DEFAACB9.4	1	39 to 67	Z1	YVCPYEGCGKAYIHGYKLNLHLKTQHPDH
Ta-2i-Q-SF	1	Traes_1DS_CE96E8BF0.1	2	39 to 61;77 to 99	Q;Q	FVCKTCDRVFPSFQALGGHRASH;HGCSICGLEFAVGQALGGHMRRH
	2	Traes_1AS_B282BFB83.1	2	49 to 71;87 to 109	Q;Q	FMCKTCDRVFPSFQALGGHRASH;HGCSICGLEFAVGQALGGHMRRH
	3	Traes_1BS_22E395F75.1	2	39 to 61;77 to 99	Q;Q	FVCKTCDRVFPSFQALGGHRASH;HGCSICGLEFAVGQALGGHMRRH
	4	Traes_1BS_527ED00B9.1	2	43 to 65;81 to 103	Q;Q	FVCKTCDRVFPSFQALGGHRASH;HGCSVCGLEFAIGQALGGHMRRH
	5	Traes_1BS_7B7D5282B.1	2	43 to 65;81 to 103	Q;Q	FVCKTCDRVFPSFQALGGHRASH;HGCSVCGLEFAIGQALGGHMRRH
	6	Traes_1DS_75AF80583.1	2	43 to 65;81 to 103	Q;Q	FVCKTCDRVFPSFQALGGHRASH;HGCSVCGLEFAIGQALGGHMRRH
	7	Traes_2AS_5A6E08D4E.1	2	6 to 28;90 to 112	Q;Q	YECPGCGRVFSSYQALGGHRASH;FECPVCFRVFGSGQALGGHKRSH
	8	Traes_2BS_494F02775.1	2	52 to 74;105 to 127	Q;Q	FRCSVCGKAFPSHQALGGHKASH;HRCSVCHRSFATGQALGGHKRCH
	9	Traes_2BS_705DDDDC8.2	2	156 to 178;261 to 283	Q;Q	YECRTCGKCFPSFQALGGHRTSH;HECSICGAEFGSGQALGGHMRRH
	10	Traes_2BS_DD07C2EE6.1	2	90 to 112;139 to 161	Q;Q	YECSVCGKVYASYQALGGHKTSH;HQCSLCHRKFPSGQALGGHKRLH
	10	Traes_2BS_DD07C2EE6.2	2	90 to 112;139 to 161	Q;Q	YECSVCGKVYASYQALGGHKTSH;HQCSLCHRKFPSGQALGGHKRLH
	11	Traes_2DS_AA0577470.1	2	88 to 110;137 to 159	Q;Q	YGCSVCGKVYASYQALGGHKTSH;HQCSLCHRTFPSGQALGGHKRLH
	12	Traes_2DS_11ADF414D.1	2	50 to 72;103 to 125	Q;Q	FRCSVCGKAFPSHQALGGHKASH;HRCSVCHRSFATGQALGGHKRCH
	13	Traes_5BL_63AE36D3A.1	2	3 to 29;71 to 93	Q;Q	FVCKTCGRAFETFQALGGHRTSH;HDCHICGLGFETGQALGGHMRRH
	14	Traes_4AS_D4763E468.1	2	52 to 74;93 to 115	Q;Q	FECKTCSRRFPSFQALGGHRASH;HGCSICGLEFAVGQALGGHMRRH
	15	Traes_4BS_FE945D2FC.1	2	77 to 99;141 to 163	Q;Q	HRCSVCGKAFSSYQALGGHKASH;HECSVCKKTFPTGQALGGHKRCH
	15	Traes_4BS_FE945D2FC.2	2	77 to 99;141 to 163	Q;Q	HRCSVCGKAFSSYQALGGHKASH;HECSVCKKTFPTGQALGGHKRCH
	16	Traes_4DS_676CACEAC.1	2	77 to 99;132 to 154	Q;Q	HWCSVCGKGFPSYQALGGHKASH;HECSVCKKTFPTGQALGGHKRCH
	16	Traes_4DS_676CACEAC.2	2	77 to 99;132 to 154	Q;Q	HWCSVCGKGFPSYQALGGHKASH;HECSVCKKTFPTGQALGGHKRCH
	17	Traes_5DL_90F570468.1	2	39 to 61;89 to 111	Q;Q	FVCKTCGRAFATFQALGGHRTSH;HQCHICGLGFEMGQALGGHMRRH
	17	Traes_5DL_90F570468.2	2	57 to 79;107 to 129	Q;Q	FVCKTCGRAFATFQALGGHRTSH;HQCHICGLGFEMGQALGGHMRRH
	17	Traes_5DL_90F570468.3	2	53 to 75;103 to 125	Q;Q	FVCKTCGRAFATFQALGGHRTSH;HQCHICGLGFEMGQALGGHMRRH
	17	Traes_5DL_90F570468.4	2	44 to 66;94 to 116	Q;Q	FVCKTCGRAFATFQALGGHRTSH;HQCHICGLGFEMGQALGGHMRRH
	17	Traes_5DL_90F570468.5	2	43 to 65;93 to 115	Q;Q	FVCKTCGRAFATFQALGGHRTSH;HQCHICGLGFEMGQALGGHMRRH
	18	Traes_5BS_AA1369440.1	2	85 to 107;147 to 169	Q;Q	HGCSVCGKVFASYQALGGHKASH;HECNVCRKTFPTGQALGGHKRCH
	19	Traes_5BL_3A9D3CEEF.1	2	47 to 69;97 to 119	Q;Q	FVCKTCSRAFATFQALGGHRTSH;HECHICGLGFEMGQALGGHMRRH
	19	Traes_5BL_3A9D3CEEF.2	2	83 to 105;133 to 155	Q;Q	FVCKTCSRAFATFQALGGHRTSH;HECHICGLGFEMGQALGGHMRRH
	19	Traes_5BL_3A9D3CEEF.3	2	51 to 73;101 to 123	Q;Q	FVCKTCSRAFATFQALGGHRTSH;HECHICGLGFEMGQALGGHMRRH
	19	Traes_5BL_3A9D3CEEF.4	2	44 to 66;96 to 116	Q;Q	FVCKTCSRAFATFQALGGHRTSH;HECHICGLGFEMGQALGGHMRRH
	19	Traes_5BL_3A9D3CEEF.5	2	40 to 62;90 to 112	Q;Q	FVCKTCSRAFATFQALGGHRTSH;HECHICGLGFEMGQALGGHMRRH
	20	Traes_5BL_3B50B6963.1	2	42 to 64;94 to 116	Q;Q	FVCKTCSRSFPSFQALGGHRTSH;HQCHVCGLEFETGQALGGHMRRH
	21	Traes_5BL_630A8A142.1	2	47 to 69;98 to 120	Q;Q	FVCKTCGRAFATFQALGGHRTSH;HDCHICGLGFETGQALGGHMRRH
	21	Traes_5BL_630A8A142.2	2	45 to 67;96 to 118	Q;Q	FVCKTCGRAFATFQALGGHRTSH;HDCHICGLGFETGQALGGHMRRH
	21	Traes_5BL_630A8A142.3	2	36 to 58;87 to 109	Q;Q	FVCKTCGRAFATFQALGGHRTSH;HDCHICGLGFETGQALGGHMRRH
	21	Traes_5BL_630A8A142.4	2	64 to 86;115 to 137	Q;Q	FVCKTCGRAFATFQALGGHRTSH;HDCHICGLGFETGQALGGHMRRH
	22	Traes_5BL_56E52A2FC.1	2	43 to 65;87 to 109	Q;Q	FMCKTCHRSFPTFQALGGHRTSH;HQCHVCGQGFEMGQALGGHMRRH
	23	Traes_5BL_6F2D345E2.1	2	50 to 72;101 to 123	Q;Q	FVCKTCGRAFASFQALGGHRTSH;HDCHICGLGFGTGQALGGHMRRH
	23	Traes_5BL_6F2D345E2.2	2	50 to 72;101 to 123	Q;Q	FVCKTCGRAFASFQALGGHRTSH;HDCHICGLGFGTGQALGGHMRRH
	23	Traes_5BL_6F2D345E2.3	2	41 to 63;92 to 114	Q;Q	FVCKTCGRAFASFQALGGHRTSH;HDCHICGLGFGTGQALGGHMRRH
	23	Traes_5BL_6F2D345E2.4	2	54 to 76;105 to 127	Q;Q	FVCKTCGRAFASFQALGGHRTSH;HDCHICGLGFGTGQALGGHMRRH
	24	Traes_5BL_7F56360BF.1	2	90 to 112;160 to 182	Q;Q	FKCSVCGKSFSSYQALGGHKTSH;HRCSICQKEFPTGQALGGHKRKH
	25	Traes_5BL_8DB8274DB1.1	2	43 to 65;95 to 117	Q;Q	FVCKTCGRSFPSFQALGGHRTSH;HQCHICGLEFEMGQALGGHMRRH
	25	Traes_5BL_8DB8274DB1.2	2	43 to 65;95 to 117	Q;Q	FVCKTCGRSFPSFQALGGHRTSH;HQCHICGLEFEMGQALGGHMRRH
	26	Traes_5BL_9C687EE11.1	2	55 to 77;105 to 127	Q;Q	FVCKTCGRAFATFQALGGHRTSH;HECHICGLGFEMGQALGGHMRRHR
	26	Traes_5BL_9C687EE11.2	2	43 to 65;93 to 115	Q;Q	FVCKTCGRAFATFQALGGHRTSH;HECHICGLGFEMGQALGGHMRRHR
	26	Traes_5BL_9C687EE11.3	2	43 to 65;93 to 115	Q;Q	FVCKTCGRAFATFQALGGHRTSH;HECHICGLGFEMGQALGGHMRRHR
	26	Traes_5BL_9C687EE11.4	2	41 to 63;91 to 113	Q;Q	FVCKTCGRAFATFQALGGHRTSH;HECHICGLGFEMGQALGGHMRRHR
	26	Traes_5BL_9C687EE11.5	2	55 to 77;105 to 127	Q;Q	FVCKTCGRAFATFQALGGHRTSH;HECHICGLGFEMGQALGGHMRRH
	27	Traes_5BL_BB99746DD.1	2	60 to 82;107 to 129	Q;Q	FVCKTCGRAFPTFQALGGHRTSH;HECRICGVGFEMGQALGGHMRRH
	27	Traes_5BL_BB99746DD.2	2	52 to 74;99 to 121	Q;Q	FVCKTCGRAFPTFQALGGHRTSH;HECRICGVGFEMGQALGGHMRRH
	27	Traes_5BL_BB99746DD.3	2	46 to 68;93 to 115	Q;Q	FVCKTCGRAFPTFQALGGHRTSH;HECRICGVGFEMGQALGGHMRRH
	27	Traes_5BL_BB99746DD.4	2	45 to 67;92 to 114	Q;Q	FVCKTCGRAFPTFQALGGHRTSH;HECRICGVGFEMGQALGGHMRRH
	27	Traes_5BL_BB99746DD.5	2	42 to 64;89 to 111	Q;Q	FVCKTCGRAFPTFQALGGHRTSH;HECRICGVGFEMGQALGGHMRRH
	27	Traes_5BL_BB99746DD.6	2	60 to 82;107 to 129	Q;Q	FVCKTCGRAFPTFQALGGHRTSH;HECRICGVGFEMGQALGGHMRRH
	28	Traes_5BL_D53A846BE.1	2	118 to 140;170 to 191	Q;Q	FVCKTCGRAFETFQALGGHRTSH;HDCHICGLGFETGQALGGHMRRH
	28	Traes_5BL_D53A846BE.2	2	47 to 69;98 to 115	Q;Q	FVCKTCGRAFETFQALGGHRTSH;HDCHICGLGFETGQALGGHMRRH
	28	Traes_5BL_D53A846BE.3	2	50 to 72;101 to 123	Q;Q	FVCKTCGRAFETFQALGGHRTSH;HDCHICGLGFETGQALGGHMRRH
	28	Traes_5BL_D53A846BE.4	2	42 to 64;93 to 115	Q;Q	FVCKTCGRAFETFQALGGHRTSH;HDCHICGLGFETGQALGGHMRRH
	29	Traes_5BL_F74D668D9.1	2	64 to 86;114 to 136	Q;Q	FVCKTCGRAFETFQALGGHRTSH;HDCHICGLGFETGQALGGHMRRH
	30	Traes_5DL_AA1443700.1	2	41 to 63;93 to 115	Q;Q	FVCKTCSRAFPSFQALGGHRTSH;HQCHVCGLEFEMGQALGGHMRRH
	31	Traes_5DL_4B4927090.1	2	44 to 66;96 to 118	Q;Q	FVCKTCSRSFPSFQALGGHRTSH;HRCHICGLEFEMGQALGGHMRRH
	32	Traes_5DL_4E890ABF3.1	2	59 to 81;110 to 132	Q;Q	FVCKTCGRAFETFQALGGHRTSH;HDCHICTLGFETGQALGGHMRRH
	32	Traes_5DL_4E890ABF3.2	2	53 to 75;104 to 126	Q;Q	FVCKTCGRAFETFQALGGHRTSH;HDCHICTLGFETGQALGGHMRRH
	33	Traes_5DL_50E35B4F3.1	2	57 to 79;107 to 129	Q;Q	FVCKTCGRAFASFQALGGHRTSH;HECHICGLGFKMGQALGGHMRRH
	33	Traes_5DL_50E35B4F3.2	2	53 to 75;103 to 125	Q;Q	FVCKTCGRAFASFQALGGHRTSH;HECHICGLGFKMGQALGGHMRRH
	33	Traes_5DL_50E35B4F3.3	2	44 to 66;94 to 116	Q;Q	FVCKTCGRAFASFQALGGHRTSH;HECHICGLGFKMGQALGGHMRRH
	33	Traes_5DL_50E35B4F3.4	2	44 to 66;94 to 116	Q;Q	FVCKTCGRAFASFQALGGHRTSH;HECHICGLGFKMGQALGGHMRRH
	34	Traes_5DL_9D713AD9C.1	2	42 to 64;94 to 116	Q;Q	FMCKTCDRSFPTFQALGGHRTSH;HECHVCGQGFEMGQALGGHMRRH
	35	Traes_5DL_F269EF70D.1	2	40 to 62;35 to 58	Q;Q	FVCKTCGRSFPSFQALGGHRTSH;HQCHVCGLEFELGQALGGHMRRH
	36	Traes_6AL_3DEF1B023.1	2	144 to 166;250 to 272	Q;Q	YECKTCNKCFPTFQALGGHRASH;HECSICGAEFASGQALGGHMRRH
	37	Traes_1AS_8F01029FE.1	2	43 to 65;81 to 103	Q;Q	FVCKTCDRVFPSFQALGGHRASH;HGCSVCGLEFAIGQALGGHMRRH
	37	Traes_1AS_8F01029FE.2	2	43 to 65;81 to 103	Q;Q	FVCKTCDRVFPSFQALGGHRASH;HGCSVCGLEFAIGQALGGHMRRH
	38	Traes_1DS_D1F453705.1	2	43 to 65;81 to 103	Q;Q	FVCKTCDRVFPSFQALGGHRASH;HGCSVCGLEFAIGQALGGHMRRH
	38	Traes_1DS_D1F453705.2	2	43 to 65;81 to 103	Q;Q	FVCKTCDRVFPSFQALGGHRASH;HGCSVCGLEFAIGQALGGHMRRH
	39	TRAES3BF127400030CFD_t1	2	62 to 84;111 to 133	Q;Q	FECKTCSKRFTSFQALGGHRTSH;HECAVCGLEFSMGQALGGHMRRH
	40	Traes_4DS_276818E4F.1	2	48 to 70;98 to 120	Q;Q	YECRTCGRRFATFQALGGHRTSH;HRCGTCRHAFPTGQALGGHMRRH
	40	Traes_4DS_276818E4F.2	2	46 to 68;96 to 118	Q;Q	YECRTCGRRFATFQALGGHRTSH;HRCGTCRHAFPTGQALGGHMRRH
	41	Traes_6BL_D87B09F77.1	2	98 to 120;223 to 245	Q;Q	FECKACKKVFTSHQALGGHRASH;HECSICHRVFTSGQALGGHKRCH
	41	Traes_6BL_D87B09F77.2	2	98 to 120;223 to 245	Q;Q	FECKACKKVFTSHQALGGHRASH;HECSICHRVFTSGQALGGHKRCH
	42	Traes_6DL_88DFCF552.1	2	145 to 167;252 to 274	Q;Q	YECKTCNKCFPTFQALGGHRASH;HECSICGAEFASGQALGGHMRRH
Ta-2i-2M-SF	1	Traes_1DS_F40AC713C.18	2	39 to 62;89 to 111	M4;M4	YKCEFCDVVRSKKRLIRDHVLEHH;HDCKECGARFKKPAHLKQHMQSH
	2	Traes_2AS_FA70DB417.1	2	6 to 28;99 to 121	M2;M3	HRCKVCGKGFSCGRSLGGHMRSH;RACRECGKLFSSWRSLFGHMKSH
	3	Traes_5BL_6688D6ECE.1	2	11 to 34;35 to 58	M4;M5	VFCYYCDREFDDEKILVQHQKAKH;FKCHVCHKKLSTAGGMAIHVLQVH
	3	Traes_5BL_6688D6ECE.2	2	11 to 34;35 to 58	M4;M5	VFCYYCDREFDDEKILVQHQKAKH;FKCHVCHKKLSTAGGMAIHVLQVH
	3	Traes_5BL_6688D6ECE.3	2	11 to 34;35 to 58	M4;M5	VFCYYCDREFDDEKILVQHQKAKH;FKCHVCHKKLSTAGGMAIHVLQVH
	3	Traes_5BL_6688D6ECE.4	2	11 to 34;35 to 58	M4;M5	VFCYYCDREFDDEKILVQHQKAKH;FKCHVCHKKLSTAGGMAIHVLQVH
	4	Traes_5BS_CD57D000A.2	2	10 to 32;71 to 93	M1;M4	HVCNKCYKNFPSGRALGGHMSLH;TQCQLCSKVFSACDSLRKHMREH
	5	Traes_7BL_CA93D0FC1.1	2	63 to 86;110 to 132	M4;M5	YKCQNCNLTLHNQSAYVQHQLLFH;FECPVCHKTFQEQSRYFGHVGAH
	5	Traes_7BL_CA93D0FC1.2	2	63 to 86;110 to 132	M4;M5	YKCQNCNLTLHNQSAYVQHQLLFH;FECPVCHKTFQEQSRYFGHVGAH
	5	Traes_7BL_CA93D0FC1.3	2	63 to 86;110 to 132	M4;M5	YKCQNCNLTLHNQSAYVQHQLLFH;FECPVCHKTFQEQSRYFGHVGAH
Ta-2i-Mix-SF	1	Traes_1AL_7A2072713.1	2	69 to 91;180 to 202	M2;Q	PPCTECGKRFPSWKALFGHMRCH;HNCSVCDRGFASGQALGGHKRCH
	2	Traes_1BL_893115FCA.1	2	1 to 21;47 to 69	D;Q	HQCGACKKVFRSYQALGGHRA;HECPFCFRVFGSGQALGGHKRAH
	3	Traes_2AL_1FB739291.1	2	118 to 140;248 to 271	D;M4	LGCSASICKLRDASPRRVTLHRP;FPCPDCGDVFVRAESLHLHQATRH
	3	Traes_2AL_1FB739291.2	2	118 to 140;248 to 271	D;M4	LGCSASICKLRDASPRRVTLHRP;FPCPDCGDVFVRAESLHLHQATRH
	3	Traes_2AL_1FB739291.3	2	118 to 140;248 to 271	D;M4	LGCSASICKLRDASPRRVTLHRP;FPCPDCGDVFVRAESLHLHQATRH
	4	Traes_5BL_B038BE0A3.1	2	42 to 64;94 to 116	Q;M1	FVCKTCSRAFPSFQALGGHRTSH;HQCHVCGLEFEMGQAMGGHMRRH
	5	Traes_6BL_CC009B78A.8	2	23 to 48;89 to 117	M4;Z1	HMCPYPECGRRFTQESKLRAHFRAQH;YVCPYDGCAKAYIHEYKLNLHLKKEHPNH
	5	Traes_6BL_CC009B78A.9	2	23 to 48;85 to 113	M4;Z1	HMCPYPECGRRFTQESKLRAHFRAQH;YVCPYDGCAKAYIHEYKLNLHLKKEHPNH
	5	Traes_6BL_CC009B78A.10	2	23 to 48;85 to 113	M4;Z1	HMCPYPECGRRFTQESKLRAHFRAQH;YVCPYDGCAKAYIHEYKLNLHLKKEHPNH
	6	Traes_1BL_72F5B51C7.1	2	17 to 41;54 to 80	M4;Z1	IVCRVCGVPCMTAFNLRQHEDGRKH;VRCEMCDVVLSGKLNVQEHYAGKHHLH
	7	Traes_6AL_BA6465E82.2	2	10 to 35;72 to 100	M4;Z1	HMCPYPECGRRFTQESKLRAHFRAQH;YVCPYDGCAKAYIHEYKLNLHLKKEHPNH
	8	Traes_6DL_F47CFC6D9.11	2	23 to 48;89 to 117	M4;Z1	HMCPYPECGRRFTQESKLRAHFRAQH;YVCPYDGCAKAYIHEYKLNLHLKKEHPNH
	8	Traes_6DL_F47CFC6D9.12	2	23 to 48;85 to 113	M4;Z1	HMCPYPECGRRFTQESKLRAHFRAQH;YVCPYDGCAKAYIHEYKLNLHLKKEHPNH
	8	Traes_6DL_F47CFC6D9.13	2	8 to 33;74 to 102	M4;Z1	FVCPHEECGRRFTQESKLRAHFRAQH;YVCPYDGCAKAYIHEYKLNLHLKKEHPNH
	9	Traes_1DS_0BBC3B5D3.3	2	41 to 65;111 to 139	M4;Z1	HICPFPACGKRFTSDFKLKCHIKTH;VCPYEGCGKAYIHGYKLNLHLKTQHPDH
	10	Traes_1AS_21ACC7F67.1	2	46 to 70;116 to 144	M4;Z1	HICPFPACGKRFTSDFKLKCHIKTH;YVCPYEGCGKAYIHGYKLNLHLKTQHPDH
	10	Traes_1AS_21ACC7F67.2	2	23 to 47;93 to 121	M4;Z1	HICPFPACGKRFTSDFKLKCHIKTH;YVCPYEGCGKAYIHGYKLNLHLKTQHPDH
Ta-3i-SF	1	Traes_2AS_E9A1F35CB.1	3	70 to 100;192 to 215;229 to 252	Z1;M3;M4	KKCPVPGCREQLTFSNTIMCKDCSKEHCLKH;EQCVQCPARFSTVGALIEHAEKSH;DACPKCSKGFQDPVLLVEHVEREH
	2	Traes_2BL_0A51FACEC1.1	3	4 to 26;172 to 194;234 to 254	M2;Q;D	NTCKLCCRRFASPRALAGHMRSH;FQCPACKKVFRSYQALGGHRASH;HECPCCFRVFASGQALGGHKR
	2	Traes_2BL_0A51FACEC1.2	3	4 to 26;172 to 194;234 to 254	M2;Q;D	NTCKLCCRRFASPRALAGHMRSH;FQCPACKKVFRSYQALGGHRASH;HECPCCFRVFASGQALGGHKR
	3	Traes_2BS_67D862F4A.1	3	69 to 99;191 to 214;228 to 251	Z1;M3;M4	KKCPVPGCREQLTFSNTIMCKDCSKEHCLKHR;EQCVQCPARFSTVGALIEHAEKSH;DACPKCSKGFQDPVLLVEHVEREH
	3	Traes_2BS_67D862F4A.2	3	70 to 100;192 to 215;229 to 252	Z1;M3;M4	KKCPVPGCREQLTFSNTIMCKDCSKEHCLKH;EQCVQCPARFSTVGALIEHAEKSH;DACPKCSKGFQDPVLLVEHVEREH
	4	Traes_2DS_2CE71025C.1	3	70 to 106;192 to 215;229 to 252	Z1;M3;M4	IMCKDCSKEHCLKHRFGPDHKC;EQCVQCPARFSTVGALIEHAEKSHG;DACPKCSKGFQDPVLLVEHVEREH
	5	Traes_6AL_779D5240A.1	3	4 to 26;153 to 175;219 to 241	M2;Q;Q	NTCKLCFRRFASPRALAGHMRSH;FQCGACKKVFRSYQALGGHRASH;RECPYCYRVFASGQALGGHKRSH
	5	Traes_6AL_779D5240A.2	3	4 to 26;153 to 175;219 to 241	M2;Q;Q	NTCKLCFRRFASPRALAGHMRSH;FQCGACKKVFRSYQALGGHRASH;RECPYCYRVFASGQALGGHKRSH
	6	Traes_6DL_434BF5425.1	3	64 to 84;236 to 258;358 to 380	D;Q;Q	RVCENCGKEFTSWKSLLDHGR;FECKACKKVFTSHQALGGHRASH;HECSICHRVFTSGQALGGHKRCH
	7	Traes_6DL_9FC9C02351.1	3	4 to 26;172 to 194;239 to 261	M2;Q;Q	NTCKLCFRRFASPRALAGHMRSH;FQCGACKKVFRSYQALGGHRASH;RECPYCYRVFASGQALGGHKRSH
	7	Traes_6DL_9FC9C02351.2	3	4 to 26;172 to 194;239 to 261	M2;Q;Q	NTCKLCFRRFASPRALAGHMRSH;FQCGACKKVFRSYQALGGHRASH;RECPYCYRVFASGQALGGHKRSH
	8	TRAES3BF114300150CFD_t1	3	83 to 108;266 to 290;320 to 342	Z1;M1;M2	FPCPICRREFASGSAVHGHMRVHHPH;WVCKEEGCYQRFDSHQGLGGHMAAH;HPCKHCSKVFNSGVQLGGHMRMH
Ta-4i-SF	1	Traes_2BS_ACA52BC08.1	4	4 to 26;105 to 127;309 to 331;393 to 415	M2;M3;Q;Q	HRCKVCGKGFSCGRSLGGHMRSH;RACRECGKLFSSWRSLFGHMKSH;YECPGCGRVFSSYQALGGHRASH;FECPVCFRVFGSGQALGGHKRSH
