# Supplementary material for: Comprehensive genomic survey, structural classification and expression analysis of C2H2-type zinc finger factor in wheat (Triticum aestivum L.)
Source: BMC Plant Biol. 2021 Aug 18;21:380. doi: 10.1186/s12870-021-03016-3 (PMC8375173; doi:10.1186/s12870-021-03016-3)
Supplement: Supplementary file 1 — Additional file 1: Table S1. Classification of the 457 Triticum aestivum C2H2-ZFPs according to the organization of their contained C2H2 fingers. Table S2. List of 204 Triticum aestivum C2H2-ZFP genes and their related information. Table S3. One-to-one orthologous relationships between T.aestivum and T.aestivum, T.aestivum and A.tauschii, T.aestivum and B.distachyon, T.aestivum and Rice, T.aestivum and Arabidopsis. Table S4. Primers used for qRT-PCR. Table S5. Expression profiles of T. aestivum C2H2-ZFP genes. [file 12870_2021_3016_MOESM1_ESM.zip › Supplementary Table 2.xls]

## Sheet: sheet1
Additional file 1 of Comprehensive genomic survey, structural classification and expression analysis of C2H2-type zinc finger factor in wheat (Triticum aestivum L.) Yongliang Li, Aolong Sun, Qun Wu, Xiaoxiao Zou, Fenglin Chen, Ruqiong Cai, Hai Xie, Meng Zhang, Xinhong Guo
Supplementary Table 2: List of 204 Triticum aestivum C2H2-ZFP genes and their related information
No.	TF ID	Chr.b	Protein length (aa)	CDS（bp）	physical position	Mol. Wt. (Da)c	pId	Subcellular localization	Number of C2H2 domain	Atomic composition	Instability index	Aliphatic index	GRAVY
1	Traes_1AL_80D0BD0DC.1	1AL	294	885	505337810:505339087	32640.5	6.4255	Nucleus.	1	4520	61.24	67.99	-0.687
2	Traes_1BL_4026DC5011.1	1BL	293	882	551116010:551117322	32475.3	6.17	Nucleus.	1	4497	62.35	67.27	-0.727
3	Traes_2AL_3035352F3.1	2AL	242	729	392449566:392450565	26459.5	8.2349	Nucleus.	1	3636	76.82	52.98	-0.709
4	Traes_2AL_C81692E4F.1	2AL	150	453	536312942:536313400	15739.6	8.9121	Nucleus.	1	2160	46.28	58.8	-0.593
5	Traes_2AS_099955797.1	2AS	105	318	98875470:98875787	11032	7.6281	Nucleus.	1	1491	60.93	42	-0.994
6	Traes_2AS_1913BF8B3.1	2AS	78	234	43179746:43180538	8267.63	9.5194	Nucleus.	1	1149	49.8	70.38	-0.041
7	Traes_2AS_DBA88CF6F.2	2AS	175	528	143726477:143727004	19654.3	9.6998	Nucleus.	1	2733	68.01	59.31	-0.647
8	Traes_2AS_EC0A70BB3.1	2AS	96	291	162069155:162070111	9743.98	7.5811	Nucleus.	3	1363	50.57	73.54	-0.362
9	Traes_2BL_78C496B63.1	2BL	154	465	472250731:472251195	16246.2	8.5067	Nucleus.	1	2227	46.76	57.86	-0.579
10	Traes_2BL_9E38243B0.1	2BL	241	726	394951212:394952285	26261.3	8.2356	Nucleus.	1	3607	79.44	52.82	-0.717
11	Traes_2BS_0544D9D4B.1	2BS	105	318	151460371:151460688	10931.8	7.6279	Nucleus.	1	1476	58.12	42	-0.955
12	Traes_2BS_705DDDDC8.1	2BS	67	201	9724163:9725705	7296.27	9.35	Nucleus.	1	1011	50.14	49.55	-0.609
13	Traes_2BS_DA786DC5B.1	2BS	179	540	193393489:193394226	19993.7	9.6998	Nucleus.	1	2785	61.37	63.41	-0.607
14	Traes_2DL_BF4319E7D.1	2DL	130	393	398692366:398692818	13698.2	8.9124	Nucleus.	1	1899	50.21	70.85	-0.521
15	Traes_2DL_FE8D235D5.1	2DL	242	729	325759277:325760446	26397.5	8.4956	Nucleus.	1	3629	79.43	52.19	-0.737
16	Traes_2DS_035AA95E3.1	2DS	106	321	99578370:99578690	11098.1	8.2458	Nucleus.	1	1502	58.83	41.6	-0.996
17	Traes_3AS_947FDA993.2	3AS	104	312	23474790:23476580	11270.6	9.51	Nucleus.	1	1567	36.78	57.4	-0.816
18	Traes_3DS_FB4C40DCE.1	3DS	101	303	13553163:13554945	11068.3	9.69	Nucleus.	1	1540	45.81	54.26	-0.98
19	Traes_4AL_B808CA890.1	4AL	85	258	444156934:444157660	8948.11	9.22	Nucleus.	1	1242	29.78	74.82	-0.165
20	Traes_4AS_D20DF472E.1	4AS	175	525	72024616:72027481	19458.6	11.8263	Nucleus.	1	2689	56.34	65.23	-0.843
21	Traes_4BL_581E788ED.1	4BL	67	204	655174323:655175339	7639.75	8.0829	Nucleus.	1	1063	72.76	72.84	-0.491
22	Traes_4BL_D10DEA6E9.1	4BL	128	387	609575097:609575483	13941.5	7.6721	Nucleus.	1	1914	45.46	57.5	-0.676
23	Traes_4DL_6EBD74330.1	4DL	185	555	390273595:390274317	19428.4	6.51	Nucleus.	1	2678	50.13	68.32	-0.449
24	Traes_4DL_7AC6C149F.1	4DL	129	390	497353185:497353574	14054.7	9.7045	Nucleus.	1	1941	34.23	59.92	-0.768
25	Traes_4DL_D73F1E523.1	4DL	141	426	171661873:171662482	15681.9	9.7975	Nucleus.	1	2191	69.71	70	-0.422
26	Traes_4DS_4BC902279.1	4DS	236	711	121473917:121475043	26437.2	7.0175	Nucleus.	1	3643	54.13	66.27	-0.841
27	Traes_5AL_81EFE5211.1	5AL	67	201	435041028:435041719	7377.14	7.5094	Nucleus.	1	1009	58.26	54.03	-0.779
28	Traes_5BL_388501B7C.1	5BL	129	390	651635401:651636190	13733.5	11.4568	Nucleus.	1	1898	98.03	50.23	-0.587
29	Traes_5BL_3E6B0CD61.1	5BL	124	375	389821008:389821382	13380.7	8.1052	Nucleus.	1	1841	70.51	58.39	-0.839
30	Traes_5BL_5391EC4A0.1	5BL	100	303	651758950:651759447	10591.1 29	12.1	Nucleus.	1	1492	39.28	68.4	-0.346
31	Traes_5BL_9301719551.1	5BL	152	459	542330772:542331558	16162	7.7442	Nucleus.	1	2226	41.36	60	-0.524
32	Traes_5BL_C2576EA84.1	5BL	152	459	390523930:390524388	16476.4	7.6286	Nucleus.	1	2272	51.84	61.97	-0.602
33	Traes_5DL_3FF4E75CD.1	5DL	113	339	525321738:525322395	11964.4	9.8	Nucleus.	1	1661	40.53	58.05	-0.586
34	Traes_5DL_4831C18DC.1	5DL	90	270	525378594:525379115	10145.6	12.136	Nucleus.	1	1426	63.26	71.67	-0.776
35	Traes_5DL_6CBF61AA4.1	5DL	123	369	474813299:474815024	12853.3	6.36	Nucleus.	1	1775	51.65	58.94	-0.396
36	Traes_5DL_81A2647C1.1	5DL	69	207	651588599:651589012	7554.67	10.42	Nucleus.	1	1048	46.54	56.67	-0.559
37	Traes_5DL_81A859497.1	5DL	155	468	445062421:445062930	16218.1	6.7	Nucleus.	1	2234	50.78	63.29	-0.4
38	Traes_5DL_AB989ABB3.1	5DL	52	159	651744414:651744818	5783.58	7.5844	Nucleus.	1	799	62.53	67.69	-0.537
39	Traes_5DL_B97546DA11.1	5DL	124	372	333383018:333385216	13418.8	8.66	Nucleus.	1	1851	68.78	59.19	-0.869
40	Traes_5DL_CE45A9676.1	5DL	160	483	542319691:542320206	16685.6	7.3687	Nucleus.	1	2300	44.1	69.25	-0.269
41	Traes_5DL_DD8A0F6BE.1	5DL	57	171	333978935:333979393	6574.31	4.387	Nucleus.	1	894	42.6	68.6	-0.505
42	Traes_5DS_4C00D348F.1	5DS	136	411	23871019:23871603	14619.7	11.6021	Nucleus.	1	2045	45.28	67.65	-0.487
43	Traes_6DL_AC060BD8E.1	6DL	165	495	423170611:423171801	40556.4	5.1	Nucleus.	1	4856	63.33	17.98	1.084
44	Traes_7AL_0BC1C3E70.1	7AL	110	333	718264855:718265187	12128.7	8.2845	Nucleus.	1	1685	73.2	71.18	-0.499
45	Traes_7AL_B2C3B1800.1	7AL	96	297	722988080:722988917	10852.2	6.83	Nucleus.	1	1487	48.95	45.83	-1.076
46	Traes_7AS_09344A629.1	7AS	72	216	289160498:289161175	7514.26	9.7471	Nucleus.	1	1034	87.51	57.22	-0.546
47	Traes_7AS_B60BC1735.1	7AS	71	213	186513963:186516603	7978.15	11.082	Nucleus.	1	1121	54.55	36.06	-1.314
48	Traes_7BS_64FF2F5E2.4	7BS	359	1077	153447858:153450806	37948.8	5	Cell membrane. Mitochondrion. Nucleus.	1	5202	41.98	68.94	-0.589
49	Traes_7DL_38929DD1E.1	7DL	110	333	623359266:623359598	12176.8	8.792	Nucleus.	1	1692	70.73	67.64	-0.577
50	Traes_7DL_F970BC94B.1	7DL	112	339	623027354:623027692	12238.8	8.0935	Nucleus.	1	1691	79.3	62.95	-0.637
51	TRAES3BF035900060CFD_t1	3B	254	765	794395709:794396665	26320.4	9.7606	Nucleus.	1	3651	40.68	64.45	-0.445
52	TRAES3BF104200040CFD_t1	3B	196	591	640667243:640668258	20719.2	7.5346	Nucleus.	1	2854	60.44	63.47	-0.392
53	Traes_1AS_CD57D000A.1	1AS	322	969	96884211:96885458	35529.6	7.6606	Nucleus.	1	4983	44.17	81.77	-0.441
54	Traes_4DL_3BEA40EE1.1	4DL	133	399	440409297:440409698	14824.5	7.82	Nucleus.	1	2044	76.02	61.13	-0.751
55	Traes_5BS_CD57D000A.1	5BS	322	969	96884211:96885458	35529.6	7.6606	Nucleus.	1	4983	44.17	81.77	-0.441
56	Traes_5DS_818C09355.1	5DS	322	969	91613081:91614328	35578.7	7.8908	Nucleus.	1	4992	44.08	81.77	-0.417
57	Traes_1AL_319447519.1	1AL	102	309	593395820:593400047	10508.9	10.5903	Nucleus.	1	1491	42.66	39.41	-1.105
58	Traes_1BL_3EEA722DF.1	1BL	269	810	688231611:688231828	28892.2	4.3545	Nucleus.	1	3972	48.48	44.68	-1.172
59	Traes_1DL_63D5C4C8E.2	1DL	211	636	495110924:495114039	22326.7	4.3413	Nucleus.	1	3049	53.44	36.68	-1.449
60	Traes_2BL_41EDFCA77.1	2BL	328	987	492975583:492976962	36443.2	9.2314	Chloroplast.	1	5119	51.37	78.9	-0.546
61	Traes_3B_1DD89E66C.1	3B	383	1152	690854722:690858308	41587.3	8.6	Nucleus.	1	5758	31.66	57.86	-0.842
62	Traes_3DL_D03A43799.3	3DL	348	1047	523703723:523707098	37240.2	9.9261	Nucleus.	1	5149	32.36	51.98	-0.981
63	Traes_4AL_784CF40E5.1	4AL	578	1737	603376958:603380831	61806	4.8528	Nucleus.	1	8568	44.88	73.53	-0.464
64	Traes_4AL_A6AA602BC.1	4AL	123	372	593395820:593400047	12708.8	6.9475	Nucleus.	1	1762	55.44	35.85	-1.254
65	Traes_4BL_3B919C814.1	4BL	433	1302	453778611:453780802	46096.6	8.4997	Chloroplast.	1	6411	62.78	78.22	-0.051
66	Traes_4BS_6BEE72C38.1	4BS	431	1293	453778611:453780802	47015.9	12.586	Nucleus.	1	6625	85.84	73.81	-0.527
67	Traes_4BS_86704D746.1	4BS	332	996	2035618:2039760	36359.2	5.1649	Nucleus.	1	5080	43.49	80.63	-0.387
68	Traes_4DL_AA51A43E7.1	4DL	433	1302	368502245:368504310	46201.5	8.5387	Chloroplast.	1	6410	63.5	78.38	-0.064
69	Traes_4DS_B63507774.1	4DS	138	414	1408328:1412112	14955.2	9.9643	Nucleus.	1	2117	37.45	86.45	-0.233
70	Traes_5BL_F2AF1D802.1	5BL	121	366	495110924:495114039	12537.7	7.5789	Nucleus.	1	1741	55.74	38.02	-1.236
71	TRAES3BF231500020CFD_t1	3B	240	723	740543667:740546876	25359.3	8.3235	Nucleus.	1	3502	53.14	57.79	-0.552
72	Traes_2BL_41168D652.1	2BL	474	1425	799531838:799534580	49853.9	9.25	Chloroplast. Nucleus.	1	6905	65.01	59.45	-0.541
73	Traes_2BS_11131541B.1	2BS	58	174	15884836:15888528	6579.4	6.496	Nucleus.	1	913	52.66	72.24	-0.671
74	Traes_4BS_23455E24F.1	4BS	437	1314	124562019:124563724	46312.3	9.4385	Nucleus.	1	6457	55.89	70.76	-0.269
75	Traes_5DL_F8AEA5040.1	5DL	211	633	279154887:279156941	23111.8	5.49	Nucleus.	1	3161	65.49	65.49	-0.599
76	Traes_7DS_5084227F2.1	7DS	145	435	184196953:184199934	15869	4.3933	Nucleus.	1	2150	55.2	42.48	-1.117
77	Traes_2AS_D917848B7.1	2AS	311	936	2476815:2481845	35357.3	7.7	Nucleus.	1	4915	50.95	52.7	-1.244
78	Traes_2BL_A47B175AE.3	2BL	191	572	713691967:713697959	22493.8	11	Chloroplast. Nucleus.	1	3176	67.45	63.3	-1.194
79	Traes_2DS_E1537CBD1.1	2DS	306	921	2475035:2480695	34839.8	8.78	Nucleus.	1	4847	52.52	51.01	-1.265
80	Traes_4AL_E7FE8D6BE.3	4AL	188	547	684974610:684980656	22314.5	9.75	Nucleus.	1	3147	57.46	64.84	-1.266
81	Traes_5AL_78701B16C.1	5AL	77	231	476222004:476226236	8626.03	10.4503	Cell membrane.	1	1202	31.16	62.08	-0.291
82	Traes_7AS_9671D35EF.1	7AS	55	165	208222632:208225518	6466.54	12.2182	Nucleus.	1	828	91.6	13.08	-1.385
83	Traes_7BL_83946C3EC.1	7BL	95	285	544480176:544482971	10541.7	5.0232	Chloroplast. Nucleus.	1	1431	52.08	45.16	-0.875
84	Traes_1AS_8F01029FE.1	1AS	189	570	22282323:22283710	20462.4	7.2361	Nucleus.	2	2183	42.09	60.95	-0.371
85	Traes_1AS_B282BFB83.1	1AS	200	603	22271358:22271960	21153.1	7.2362	Nucleus.	2	2902	40.31	60.95	-0.249
86	Traes_1BS_22E395F75.1	1BS	190	573	33856815:33857387	20182.9	6.7776	Nucleus.	2	2765	35.16	63.21	-0.28
87	Traes_1BS_527ED00B9.1	1BS	189	570	33945960:33947286	20504.6	7.5042	Nucleus.	2	2820	41.34	64.07	-0.266
88	Traes_1BS_7B7D5282B.1	1BS	189	570	33920978:33921547	20387.4	7.2364	Nucleus.	2	2803	45.58	60.95	-0.322
89	Traes_1DS_75AF80583.1	1DS	188	567	20061444:20062628	20089.1	7.0317	Nucleus.	2	2760	40.25	66.01	-0.193
90	Traes_1DS_CE96E8BF0.1	1DS	190	573	20193410:20193982	20453.3	7.7862	Nucleus.	2	2809	35.93	64.74	-0.277
91	Traes_1DS_D1F453705.1	1DS	191	576	20184570:20185959	20442.4	7.2762	Nucleus.	2	2809	43.03	60.31	-0.266
92	Traes_2AS_5A6E08D4E.1	2AS	161	486	132702884:132704915	16406.1	6.4994	Nucleus.	2	2254	67.25	57.2	-0.317
93	Traes_2BS_494F02775.1	2BS	200	603	66717774:66718526	21193.1	9.1303	Nucleus.	2	2953	77.34	76.2	-0.206
94	Traes_2BS_DD07C2EE6.1	2BS	220	663	197507889:197508748	22408.1	9.04	Nucleus.	2	3120	66.24	62.23	-0.524
95	Traes_2DS_11ADF414D.1	2DS	196	591	38183865:38184681	20763.6	8.3119	Nucleus.	2	2881	74.52	75.31	-0.176
96	Traes_2DS_AA0577470.1	2DS	218	657	138907617:138908703	22134.8	9.06	Nucleus.	2	3078	65.79	61.93	-0.512
97	Traes_4AS_D4763E468.1	4AS	182	549	113505403:113505951	19205.8	8.686	Nucleus.	2	2681	52.39	76.81	-0.307
98	Traes_4BS_FE945D2FC.1	4BS	220	663	76564947:76566100	23135.1	8.5	Nucleus.	2	3200	78.41	59.23	-0.558
99	Traes_4DS_276818E4F.1	4DS	159	480	126217212:126217691	17134.7	11.4539	Nucleus.	2	2406	51.23	73.21	-0.358
100	Traes_4DS_676CACEAC.1	4DS	219	660	52215095:52216001	23537.7	8.64	Nucleus.	2	3261	77.8	61.64	-0.587
101	Traes_5BL_3A9D3CEEF.1	5BL	138	417	659596531:659597453	14764.8	9.62	Nucleus.	2	2062	55.14	70.87	-0.343
102	Traes_5BL_3B50B6963.1	5BL	136	411	659715470:659716148	14710.8	9.8065	Nucleus.	2	2055	43.35	76.18	-0.331
103	Traes_5BL_56E52A2FC.1	5BL	136	411	659748210:659748620	14572.7	10.48	Nucleus.	2	2036	47.19	69.78	-0.389
104	Traes_5BL_630A8A142.1	5BL	137	414	659625716:659626231	14487.3	9.63	Nucleus.	2	2016	43.85	71.39	-0.348
105	Traes_5BL_63AE36D3A.1	5BL	132	399	659739543:659744135	14674.7	10.5683	Nucleus.	2	2042	53.08	68.03	-0.592
106	Traes_5BL_6F2D345E2.1	5BL	144	435	659704443:659704928	15508.5	10.04	Nucleus.	2	2164	49.77	69.93	-0.545
107	Traes_5BL_7F56360BF.1	5BL	261	786	581828690:581830102	27310.8	8.1522	Nucleus.	2	3803	69.3	69.39	-0.317
108	Traes_5BL_8DB8274DB1.1	5BL	137	414	659635768:659636181	14615.7	10.5598	Nucleus.	2	2038	46.86	69.2	-0.368
109	Traes_5BL_9C687EE11.1	5BL	168	507	659462674:659475705	18047.5	9.5	Nucleus.	2	2517	61.74	66.9	-0.523
110	Traes_5BL_BB99746DD.1	5BL	171	516	525118825:525119459	18009.3	9.1	Nucleus.	2	2508	47.69	69.18	-0.407
111	Traes_5BL_D53A846BE.1	5BL	225	678	67240632:67241495	24867.4	11.2423	Nucleus.	2	3496	64.71	72.93	-0.578
112	Traes_5BL_F74D668D9.1	5BL	140	420	651755060:651755467	15161.1	10.4662	Nucleus.	2	2101	60.17	56.5	-0.673
113	Traes_5BS_AA1369440.1	5BS	239	720	91532580:91533696	24425.5	7.07	Nucleus.	2	3394	57.38	68.12	-0.283
114	Traes_5DL_4B4927090.1	5DL	138	417	651685778:651686196	14887.9	10.5512	Nucleus.	2	2069	50.04	65.94	-0.47
115	Traes_5DL_4E890ABF3.1	5DL	167	504	525253609:525254469	18144.5	8.5279	Nucleus.	2	2518	48.43	72.51	-0.413
116	Traes_5DL_50E35B4F3.1	5DL	170	513	525154432:525154944	18230.8	10.2533	Nucleus.	2	2559	58.47	74.71	-0.415
117	Traes_5DL_90F570468.1	5DL	129	390	525085924:525086436	13714.6	9.61	Nucleus.	2	1918	52.01	71.94	-0.362
118	Traes_5DL_9D713AD9C.1	5DL	137	414	651569282:651569677	14726.7	10.4798	Nucleus.	2	2048	43.66	67.88	-0.458
119	Traes_5DL_AA1443700.1	5DL	135	408	525250180:525250889	14602.6	9.44	Nucleus.	2	2025	51.01	65.19	-0.47
120	Traes_5DL_F269EF70D.1	5DL	133	402	525302477:525303205	14530.8	10.3996	Nucleus.	2	2032	55.33	74.14	-0.36
121	Traes_6AL_3DEF1B023.1	6AL	367	1104	611197152:611198716	38177.3	8.4226	Nucleus.	2	5343	62.23	69.54	69.54
122	Traes_6BL_D87B09F77.1	6BL	259	777	499021077:499023273	27106.7	8.3158	Nucleus.	2	3785	50.72	70.54	-0.254
123	Traes_6DL_88DFCF552.1	6DL	366	1101	464673973:464675802	38192.4	8.276	Nucleus.	2	5348	60.12	69.7	-0.319
124	TRAES3BF127400030CFD_t1	3B	196	591	612799665:612800516	20638.9	5.6955	Nucleus.	2	2827	45.23	60.92	-0.498
125	Traes_3AS_BE15533CD.1	3AS	160	483	68867785:68870297	17502.8	9.44	Nucleus.	2	2394	52.06	44.62	-0.641
126	Traes_5BL_B038BE0A3.1	5BL	136	411	659604544:659605253	14774.9	9.4	Nucleus.	2	2047	48.57	61.03	-0.539
127	Traes_1AS_21ACC7F67.1	1AS	250	753	9579534:9583651	27845.7	6.5814	Nucleus.	2	3816	56.89	52.36	0.959
128	Traes_1BL_72F5B51C7.1	1BL	86	256	322727361:322729930	9352.64	9.04	Nucleus.	2	1287	42.91	71.4	-0.403
129	Traes_5BL_6688D6ECE.1	5BL	347	1041	545398632:545403554	37859.2	8.48	Nucleus.	2	5251	63.12	59.37	-0.448
130	Traes_5DL_DAA202B82.1	5DL	347	1041	447242617:447247025	37807.2	8.14	Nucleus.	2	5240	54.33	59.37	-0.444
131	Traes_7BL_CA93D0FC1.1	7BL	524	1575	306619011:306626570	55150.5	6.98	Nucleus.	2	7526	41.73	57.07	-0.644
132	Traes_1AS_DC6B18EE0.1	1AS	176	531	9579534:9583651	19963.9	9.3862	Nucleus.	2	2774	63.56	57.67	-0.677
133	Traes_1AL_7A2072713.1	1AL	204	612	273605105:273605899	21274.4	8.8049	Nucleus.	2	2947	69.85	54.66	-0.423
134	Traes_2AS_FA70DB417.1	2AS	207	621	140364167:140366312	22645.6	4.9918	Nucleus.	2	3050	76.91	52.33	-0.858
135	Traes_1BL_893115FCA.1	1BL	112	339	404897110:404899212	11641.4	10.46	Nucleus.	2	1612	78.06	42.86	-0.527
136	Traes_2AL_1FB739291.1	2AL	436	1311	767327297:767329874	44910.9	11.02	Nucleus.	2	6001	72.99	46.86	-0.68
137	Traes_7AS_8054DC45D.1	7AS	87	261	193308769:193311632	9977.55	10.7013	Nucleus.	2	1385	29.62	43.91	-0.917
138	Traes_2AS_E9A1F35CB.1	2AS	258	777	170929707:170935277	28041.8	8.9376	Nucleus.	3	3875	47.08	57.05	-0.622
139	Traes_6AL_779D5240A.1	6AL	295	889	461644877:461646174	31088.9	8.06	Nucleus.	3	4285	55.69	57.76	-0.452
140	Traes_6DL_9FC9C02351.1	6DL	315	948	324248457:324249404	33214.2	6.79	Nucleus.	3	4571	54.44	56.89	-0.481
141	Traes_2BL_0A51FACEC1.1	2BL	309	930	620860782:620861711	32613.6	7.8666	Nucleus.	3	4488	61.87	59.58	-0.491
142	Traes_6DL_434BF5425.1	6DL	540	1623	324513902:324516070	56981.5	5.84	Nucleus.	3	7861	49.3	66.26	-0.459
143	Traes_3AL_00FAACD5D.1	3AL	518	1557	632025767:632028071	56644.8	6.154	Nucleus.	3	7787	43.05	57.63	-0.583
144	Traes_3B_4F42DE6C4.1	3B	520	1563	651370222:651372397	56638.6	5.57	Nucleus.	3	7776	44.74	57.4	-0.566
145	Traes_3DS_9A5A4FE3E.1	3DS	269	810	22328359:22331900	29998.1	7.5959	Nucleus.	3	4167	50.2	72.9	-0.534
146	Traes_6DL_3B9E63F04.2	6DL	369	1110	255618490:255622757	39115	6.6377	Nucleus.	3	5406	58.02	68.7	-0.324
147	TRAES3BF044200110CFD_t1	3B	512	1539	488383003:488385355	55719.6	5.5907	Nucleus.	3	7647	44.3	57.54	-0.56
148	Traes_6AL_BA6465E82.1	6AL	203	612	317150939:317158747	22818.2	6.4346	Nucleus.	3	3133	64.06	53.4	-1.086
149	Traes_4AS_2718699A7.1	4AS	275	825	74009250:74013322	29512.8	10.5422	Nucleus.	3	4128	81.16	62.11	-0.597
150	Traes_5BL_13B5BB344.1	5BL	492	1479	409872511:409876162	52761.4	9.01	Nucleus.	3	7287	70.68	61.63	-0.535
151	Traes_2AL_7ABA7B7C8.1	2AL	613	1842	657809394:657816402	63998	8.5695	Nucleus.	3	8725	47.73	53.82	-0.551
152	Traes_2AS_9D9D66343.1	2AS	683	2082	152007998:152011812	73944.2	5.35	Nucleus.	3	10184	65.74	57.31	-0.682
153	Traes_2BL_58A855C7B.1	2BL	612	1839	513760741:513767725	63565.6	8.77	Nucleus.	3	8682	49.43	55.18	-0.516
154	Traes_2BS_13A816248.1	2BS	847	2544	152007998:152011812	92372.6	5.1843	Nucleus.	3	12738	75.42	56.59	-0.752
155	Traes_2BS_C270C0C9F.1	2BS	753	2259	208623520:208627199	81332.6	5.18	Nucleus.	3	11204	67.68	56.4	-0.682
156	Traes_2DL_540050272.1	2DL	613	1842	605376985:605384695	63639.6	8.77	Nucleus.	3	8684	49.22	54.29	-0.521
157	Traes_3AL_35CA14632.1	3AL	217	651	362200175:362202521	24522.8	9.8233	Nucleus.	3	3400	58.99	52.67	-0.952
158	Traes_3AS_88AAED4BB.1	3AS	210	630	59854623:59857283	23506.7	9.9546	Nucleus.	3	3260	45.73	58.1	-0.798
159	Traes_3B_72EA1BDB5.2	3B	195	588	277220809:277224361	21895.9	9.6	Nucleus.	3	3036	54	51.59	-0.925
160	Traes_3B_850142A99.1	3B	308	927	557923811:557927156	33397.9	8.66	Nucleus.	3	4585	46.93	61.49	-0.45
161	Traes_3B_BD1C1A168.1	3B	317	955	178985803:178987679	35761	10.48	Nucleus.	3	4983	58.9	60.16	-0.76
162	Traes_4AL_954AE4933.1	4AL	167	702	487829121:487837779	19428.4	9.54	Nucleus.	3	2686	51.8	55.51	-0.771
163	Traes_4AS_501676A91.1	4AS	492	1479	34785313:34788018	52084.9	8.6774	Nucleus.	3	7200	69.39	57.5	-0.515
164	Traes_4AS_F7A905B43.1	4AS	485	1458	5404668:5407204	53259.6	7.4981	Nucleus.	3	7307	50.12	58.97	-0.676
165	Traes_4BL_DB9678C4C.1	4BL	212	639	482137122:482141384	22996.3	9.92	Nucleus.	3	3208	75.74	58.92	-0.638
166	Traes_4DL_DF1F43E16.1	4DL	451	1356	465067591:465070116	49816.9	7.9485	Nucleus.	3	6841	48.5	60.16	-0.661
167	Traes_5BL_096B0BDA8.1	5BL	546	1641	538541865:538548795	55848.1	9.28	Nucleus.	3	7643	51.13	54.32	-0.497
168	Traes_5DL_13706ACAF.1	5DL	221	666	442330660:442339062	25204.4	9.78	Nucleus.	3	3515	56.68	61.49	-0.541
169	Traes_6AL_1A07854E2.1	6AL	205	615	471798529:471807000	23025.6	9.85	Nucleus.	3	3229	45.88	66.24	-0.69
170	Traes_6AS_C15119294.1	6AS	418	1257	99423377:99426264	45812.9	8.6015	Nucleus.	3	6348	52.49	68.18	-0.498
171	Traes_6DL_244C908B5.1	6DL	495	1488	332496964:332505030	51903.9	8.92	Nucleus.	3	7071	42.58	52.93	-0.505
172	Traes_6DS_DE865EA6D.1	6DS	409	1230	82633961:82636908	44698.7	8.5035	Nucleus.	3	6200	54.45	69.46	-0.472
173	TRAES3BF042100060CFD_t1	3B	472	1419	372894278:372897538	51175.3	8.4089	Nucleus.	3	7011	54.86	54.86	-0.653
174	TRAES3BF064300010CFD_t1	3B	491	1476	222318053:222319973	52046.6	9.0998	Nucleus.	3	7178	49.04	60.2	-0.472
175	TRAES3BF182900010CFD_t1	3B	497	1494	95459819:95462522	52885.9	8.6758	Nucleus.	3	7249	51.89	54.57	-0.565
176	Traes_7AL_1070DBD71.1	7AL	165	495	585356123:585358618	18897.1	10.4366	Nucleus.	3	2617	34.74	53.27	-0.624
177	Traes_2BS_67D862F4A.1	2BS	257	846	216853376:216856470	27965.7	9.02	Nucleus.	3	3857	48.06	56.54	-0.617
178	Traes_2DS_2CE71025C.1	2DS	258	777	159686983:159690208	28109.9	9.0546	Nucleus.	3	3888	47.05	57.44	-0.618
179	TRAES3BF114300150CFD_t1	3B	480	1443	674396395:674398330	49596.1	5.6955	Nucleus.	3	6849	69.16	66.65	-0.397
180	Traes_5DL_98FA0887C.1	5DL	171	516	285839059:285840734	19377.7	7.7795	Nucleus.	3	2632	51.73	51.93	-0.881
181	Traes_5BL_46BDE583B.1	5BL	316	951	324248081:324249369	34024.9	7.4088	Nucleus.	4	4617	52.91	56.27	-0.483
182	Traes_5BL_6888AE9CB.1	5BL	408	1227	446992299:446997354	44115.2	6.8639	Nucleus.	4	6067	54.23	57.55	-0.679
183	Traes_5DL_51643AC9F.1	5DL	427	1284	374387578:374392588	46645.3	8.7183	Nucleus.	4	6115	62.33	57.79	-0.788
184	TRAES3BF099700020CFD_t1	3B	372	1119	638356399:638359026	40428.4	6.0816	Nucleus.	4	5516	61.33	55.62	-0.604
185	Traes_4AL_FC7AEBB05.1	4AL	418	1257	627969216:627970802	45274.6	6.4979	Nucleus.	4	6193	50.92	50.92	-0.467
186	Traes_5BL_BA26BA910.1	5BL	416	1251	682224546:682226085	45247.4	6.5658	Nucleus.	4	6174	51	61.97	-0.537
187	Traes_3DL_0284E68CC1.1	3DL	540	1626	488383003:488385355	58767.2	5.65	Nucleus.	4	8101	43.66	62.52	-0.512
188	Traes_4AL_24A54C8BA.2	4AL	1182	3549	686375921:686384016	130332	5.36	Nucleus.	4	18026	55.07	73.73	-0.513
189	Traes_4DL_184FFC74B.2	4DL	1054	3165	479951598:479961146	115883	4.7824	Nucleus.	4	15978	57.77	72.29	-0.549
190	Traes_5DS_976CBF9EB.1	5DS	990	2973	187932302:187962044	111599	6.77	Nucleus.	4	15376	46.96	61.87	-0.887
191	Traes_4AL_76355F5F2.1	4AL	575	1728	684995623:685000804	61412.4	4.5231	Nucleus.	4	8475	45.43	69.08	-0.401
192	Traes_4BL_F1FE29573.1	4BL	498	1524	605169239:605172598	53419.6	5	Nucleus.	4	7373	44.9	68.41	-0.431
193	Traes_5AS_7E3208FD4.1	5AS	1114	3345	199214631:199231315	125404	7.2008	Nucleus.	4	17308	48.72	63.55	-0.833
194	Traes_2BS_ACA52BC08.1	2BS	464	1395	188468868:188470964	49369.6	6.2049	Nucleus.	4	6750	69.64	52.59	-0.689
195	Traes_1BS_0DEFAACB9.1	1BS	385	1158	10103676:10106964	42768.6	8.0429	Nucleus.	5	5870	54.39	46.96	-0.992
196	Traes_1DS_0BBC3B5D3.1	1DS	385	1158	7913104:7917168	42767.6	8.32	Nucleus.	5	5871	56.55	47.22	-0.984
197	Traes_6BL_CC009B78A.1	6BL	344	1035	374967518:374973932	38671.5	7.28	Nucleus.	5	5338	52.43	58.46	-0.838
198	Traes_6DL_F47CFC6D9.1	6DL	216	684	237813602:237823913	24263.74	6.06	Nucleus.	5	3317	57.8	47.96	-1.097
199	Traes_3B_4F4479FAF.1	3B	347	1041	686342188:686348460	39633.4	10.2562	Nucleus.	6	5531	44.84	45.53	-1.002
200	Traes_3DL_C1684BF20.1	3DL	772	2319	520718912:520725861	86184.4	9.06	Nucleus.	6	11998	50.04	60.4	-0.854
201	TRAES3BF095600020CFD_t1	3B	968	2907	686342188:686348460	107417	8.8443	Nucleus.	6	14978	48.08	66.6	-0.655
202	Traes_1AS_8B624F2DA.1	1AS	242	729	36267235:36271054	27996.9	9.03	Nucleus.	9	3852	51.97	47.11	-0.866
203	Traes_1BS_CF75D4172.1	1BS	293	882	56879308:56883044	33757.5	9.16	Nucleus.	9	4653	53.81	51.57	-0.824
204	Traes_1DS_F40AC713C.1	1DS	388	1167	36831829:36835608	43745.6	8.82	Nucleus.	9	6014	55.34	51.24	-0.817
