# Supplementary material for: Comprehensive genomic survey, structural classification and expression analysis of C2H2-type zinc finger factor in wheat (Triticum aestivum L.)
Source: BMC Plant Biol. 2021 Aug 18;21:380. doi: 10.1186/s12870-021-03016-3 (PMC8375173; doi:10.1186/s12870-021-03016-3)
Supplement: Supplementary file 1 — Additional file 1: Table S1. Classification of the 457 Triticum aestivum C2H2-ZFPs according to the organization of their contained C2H2 fingers. Table S2. List of 204 Triticum aestivum C2H2-ZFP genes and their related information. Table S3. One-to-one orthologous relationships between T.aestivum and T.aestivum, T.aestivum and A.tauschii, T.aestivum and B.distachyon, T.aestivum and Rice, T.aestivum and Arabidopsis. Table S4. Primers used for qRT-PCR. Table S5. Expression profiles of T. aestivum C2H2-ZFP genes. [file 12870_2021_3016_MOESM1_ESM.zip › Supplementary Table 5.xls]

## Sheet: Sheet1
Additional file 1 of Comprehensive genomic survey, structural classification and expression analysis of C2H2-type zinc finger factor in wheat (Triticum aestivum L.) Yongliang Li, Aolong Sun, Qun Wu, Xiaoxiao Zou, Fenglin Chen, Ruqiong Cai, Hai Xie, Meng Zhang, Xinhong Guo
Supplementary Table 5: Expression profiles of T. aestivum C2H2-ZFP genes.
Gene ID	SR	RTLS	RMS	S1S	STNS	SATS	SL	LTTS	L2DAA	SPTNS	SPMS	SPAS	G2DAA	G14DAA	G30DAA
Traes_1AL_80D0BD0DC.1	1.81166	1.53626	1.90882	0.410905	0.149228	0	0.0493106	0	0	0	0	0.0218356	0	0.00661825	0.058561
Traes_1BL_4026DC5011.1	0.840064	1.6646	1.06083	0.19353	0.0412568	0	0	0.0154291	0.0180593	0	0	0	0.0219841	0	0.0272057
Traes_2AL_3035352F3.1	1.9479	2.82155	2.94288	0.763711	1.16484	1.42109	0.111525	0.0834201	0.0283735	0.197028	0.889216	0.455674	0.189216	0	0.0536536
Traes_2AL_C81692E4F.1	0	0	0	0.277324	0.225615	0.295056	0	0	0.186472	1.474	0.745309	0.098067	0.051426	0	0
Traes_2AS_099955797.1	0	0	0.060891	0	0	0	0	0	0	0	0	0	0	0	0
Traes_2AS_1913BF8B3.1	4.77703	22.9612	30.3105	0.58767	0.132603	0	0.110777	0.0893995	0	0	0	0	0	0	0
Traes_2AS_DBA88CF6F.2	0.418096	0.297234	0.159089	0.307277	0.283857	0.413075	0.119655	0.0886524	0.140158	0.263593	0.122789	0.346679	0.221566	0.0243516	0.214662
Traes_2AS_EC0A70BB3.1	2.97058	6.89279	6.21913	0	0.0498634	0	0.071299	0.247722	0.463277	0	0	0.0520572	0.284008	0	0.108401
Traes_2BL_78C496B63.1	0	0.140532	0.44481	0	0.452842	0	0.17557	0	0	0.849695	0.763728	0.0467546	0.153947	0	0
Traes_2BL_9E38243B0.1	0.884742	0.715355	0.954677	0.594083	0.455339	0.219349	0.0752275	0.0414978	0.0146516	0.201216	0.95178	0.0801	0.118128	0.0404309	0.0376452
Traes_2BS_0544D9D4B.1	0	0	0	0	0	0	0	0	0	0	0	0	0	0	0
Traes_2BS_705DDDDC8.1	0.680408	2.41846	2.19889	0.872247	0.76837	6.20651	0.179054	0.331906	0.33645	0.0962825	1.78733	1.75486	0.211593	0.0485555	0.0114068
Traes_2BS_DA786DC5B.1	0.401608	0.53766	0.788222	0.476749	0.126508	0.154133	0.0411692	0.0186221	0.0218344	0	0.0250759	0.04316	0.0364042	0.0139074	0.0322061
Traes_2DL_BF4319E7D.1	0	0	0	0.127173	0.459164	0.187392	0	0	0.197053	2.74216	1.02754	0.052312	0.0285396	0	0
Traes_2DL_FE8D235D5.1	1.026	1.98894	1.92558	0.645971	0.407479	0.376845	0.174995	0.058941	0.102143	0.196226	0.693786	0.246816	0.186914	0.0303851	0.188933
Traes_2DS_035AA95E3.1	0	0	0	0	0	0	0	0	0	0	0.101578	0	0	0	0
Traes_3AS_947FDA993.2	0	0	0	0.266471	0	0	0	0	0	4.29856	3.50201	0.787737	0	0.257084	0
Traes_3DS_FB4C40DCE.1	0	0	0	3.03449e-08	0	0	0	0	0	1.49137	1.91588	0.333139	0	0.192496	0.167778
Traes_4AL_B808CA890.1	0.216985	0.246666	0.489505	0.164068	0.479492	0	0.0420517	0.211793	2.06673	0.5153	0.100367	0.10792	0.0481686	0	0
Traes_4AS_D20DF472E.1	4.91441	9.777	7.22035	3.35276	6.13712	5.67093	1.73435	1.99382	5.88909	8.81202	5.64002	3.76845	2.3959	1.16423	5.62342
Traes_4BL_581E788ED.1	0	0.177109	0	0.132765	0	0	6.58096	5.93472	0	0.152354	0	0.167217	0.193415	0	0
Traes_4BL_D10DEA6E9.1	0.322093	0.441818	0.233036	0.466975	1.18541	0.126214	1.11206	4.37946	0.808798	1.15661	1.32322	0.399385	0.840701	0.163106	0.229723
Traes_4DL_6EBD74330.1	10.0691	14.6946	14.4676	6.02154	17.107	11.7711	1.1422	2.24752	6.7089	12.632	9.31047	5.00614	2.89216	1.57462	3.81726
Traes_4DL_7AC6C149F.1	0	0.0242032	0	0.0289139	0.162	0.0243941	0	0	0	1.61338	0.533679	0.168134	0.0812717	0	0
Traes_4DL_D73F1E523.1	0	0.41443	0.166913	0	0	0	0.456788	0.633651	0	0	0	0	0	0	0
Traes_4DS_4BC902279.1	1.41885	1.21557	1.24617	1.36181	2.09584	1.23236	0.561219	0.273609	0.0580697	0.2695	1.00765	1.82053	0.379466	0.0337796	0.223533
Traes_5AL_81EFE5211.1	0	0	0	0	0	0	0.992352	0	0	0.79219	0.160127	0	0	0	0
Traes_5BL_388501B7C.1	3.76839	18.5673	18.7157	2.61055	5.94233	0.191321	0.559571	1.22006	4.38102	1.63339	1.16327	0.54807	8.83089	0.987379	0.658122
Traes_5BL_3E6B0CD61.1	0	0	0	0	0	0.0721125	0	0.0708935	0	0.136859	0.149355	0	0	0	0
Traes_5BL_5391EC4A0.1	1.01253	10.996	8.12378	1.67593	1.9557	0.702998	0.27251	3.36085	46.7231	0.797685	0.66223	0.475461	3.89721	0.432508	0
Traes_5BL_9301719551.1	0.0281278	0.0560175	0.0333678	0	0.0265738	0	0	0	0.0199429	0.0174032	0.141155	3.00237	9.79822	0.415929	0
Traes_5BL_C2576EA84.1	0.273583	0	0.010013	0.142944	0.903188	0.113068	1.42607	1.32584	0.768622	0.315061	0.290579	0.34845	0.127874	0.0249032	0.0796046
Traes_5DL_3FF4E75CD.1	1.14412	3.71601	4.0358	0.680257	1.13776	0	0.116637	0.435887	11.4045	0.0428758	0.089852	0.512069	1.20658	0.129402	0.662206
Traes_5DL_4831C18DC.1	2.03993	8.84578	8.33203	1.2376	1.5981	0	0.125497	1.23109	67.5495	0	0	2.20127	3.03149	0.4333	1.37141
Traes_5DL_6CBF61AA4.1	50.8689	215.613	183.555	35.7135	191.312	6.46505	11.7101	181.542	177.468	18.7683	16.1599	29.4381	33.7952	6.23191	10.0354
Traes_5DL_81A2647C1.1	15.9769	45.7704	54.1263	10.3627	29.1586	3.06298	1.50982	1.33963	27.6593	3.71827	5.65577	9.06025	35.6335	6.22684	0
Traes_5DL_81A859497.1	0	0.10127	0	0	0	0	0	0.0167598	0.0443016	0	0.0422495	2.59768	6.50698	0.411939	0
Traes_5DL_AB989ABB3.1	3.6521	11.079	8.44636	2.20614	5.95636	1.58037	0.160537	0.557067	8.35493	0.602696	0.923828	2.22944	6.22365	1.65691	0.0303023
Traes_5DL_B97546DA11.1	0.0218162	0.00547455	0.00574025	0.122088	0.157207	0.815275	0.724124	1.07203	0.672395	0.315476	0.295907	0.0771425	0.0515506	0	0
Traes_5DL_CE45A9676.1	0	0	0	0	0	0	0	0	0	0.103656	0	1.33897	2.10306	0.106133	0.060702
Traes_5DL_DD8A0F6BE.1	0.54308	0	0	0.694165	0	0	1.03763	0	0.556145	1.28446	0	0	0.516145	0	0
Traes_5DS_4C00D348F.1	1.50857	6.73962	5.96598	2.18217	5.67084	0.184889	0.302677	4.39452	4.52369	1.8729	0.67935	0.439361	3.74267	0.430845	0.196694
Traes_6DL_AC060BD8E.1	0.554206	1.23815	1.12248	4.60686	4.58781	1.12861	20.953	21.6959	1.13141	1.67409	4.73496	0.258247	0	0.0249125	0.79587
Traes_7AL_0BC1C3E70.1	0	0	0	0	0	0	0.399706	0.297575	0	0	0	0	0	0	0
Traes_7AL_B2C3B1800.1	0.0756355	0.132526	0.156954	0	0	0	0	0	0	0	0	0	0.085439	4.96965	0.066432
Traes_7AS_09344A629.1	0.201204	3.95093	1.73551	3.22483	1.30326	0	2.07275	0	0	0.718934	9.04076	5.12022	38.8008	2.18614	1.14568
Traes_7AS_B60BC1735.1	0	0	0	0	0	0	0	0	0	0	0.273981	0.548532	8.30031	0.138083	0.463647
Traes_7BS_64FF2F5E2.4	0.0184612	0	0.0096726	0.0328162	0	0	0.149377	0	0.00927545	0.0303744	0.275369	0.38581	3.46464	0.142448	0.15294
Traes_7DL_38929DD1E.1	0	0	0	0.590168	0	0	0.319765	0.342911	0	0	0	0	0	0	0
Traes_7DL_F970BC94B.1	0	0	0	0	0.0289735	0	1.14868	0.329868	0.0317484	0	0	0.0250505	0	0	0
TRAES3BF035900060CFD_t1	0	0	0.0459309	0.0204436	0	0.0220561	0.0217995	0	0	0	0.0234234	0.13408	1.82842	0	0
TRAES3BF104200040CFD_t1	1.87186	1.3707	1.24352	0.0957161	0.0256247	2.25945	0.270405	0.0317887	0.10105	0.0338568	0.0710105	0.224944	0	0.283408	0.363165
Traes_1AS_CD57D000A.1	0.0106409	0.128467	0.0673475	0.134106	0.069256	0.148978	0.196074	0.191345	0.078115	0.261794	0.279248	0.362846	0.274909	0.0253461	0.0426661
Traes_4DL_3BEA40EE1.1	0.0263751	0.0147638	0.0190404	0.0976817	0.118614	0.0181802	0.0728551	0.367105	0.0197893	0.0374999	0.0727755	0.0644235	0.145718	0	0
Traes_5BS_CD57D000A.1	0.0106409	0.128467	0.0673475	0.134106	0.069256	0.148978	0.196074	0.191345	0.078115	0.261794	0.279248	0.362846	0.274909	0.0253461	0.0426661
Traes_5DS_818C09355.1	0.315418	0	0.178841	0.476362	0.423429	0.384817	0.246246	0.105977	0.181476	1.24673	0.61961	1.03224	1.09227	0.0562977	0.54216
Traes_1AL_319447519.1	225.976	174.488	172.935	310.095	139.918	66.3024	220.808	218.48	37.191	326.549	150.094	183.75	264.014	25.85	75.0768
Traes_1BL_3EEA722DF.1	259.071	146.496	156.948	306.851	100.975	38.1256	151.365	136.047	27.7086	270.014	104.127	125.347	198.364	28.9419	87.7215
Traes_1DL_63D5C4C8E.2	265.99	138.179	165.22	278.12	98.2688	42.9472	133.609	114.366	27.9804	254.378	89.403	126.617	174.256	31.2492	102.055
Traes_2BL_41EDFCA77.1	0.875492	1.10264	1.14533	2.14905	2.12081	2.56905	0.651316	0.7745	0.499796	2.89549	3.06484	2.63529	2.11341	0.654281	6.36031
Traes_3DL_D03A43799.3	19.1385	19.7267	9.90065	15.3183	10.2549	5.28552	2.72704	6.40654	9.58384	5.96911	19.7494	18.4519	2.85512	8.38907	3.92066
Traes_4AL_784CF40E5.1	5.99229	4.25392	4.58755	8.05868	5.53172	2.84843	2.88564	2.29836	1.11255	12.099	10.83	9.15249	9.77703	2.15768	11.1799
Traes_4AL_A6AA602BC.1	0.177458	0.624905	0.468448	0	0	0	0	0	0	0	0	0.698443	0	0	0
Traes_4BL_3B919C814.1	0.527734	0.192536	0.327297	1.96789	3.75901	1.10653	0.518713	0.469969	0.028181	1.39571	4.11391	0.975488	0.652985	0.152389	4.26952e-05
Traes_4BS_6BEE72C38.1	0	0	0.0118047	0	1.23539e-09	0	0	0	0.0113433	0	0	0	3.96774e-07	0	0.01692
Traes_4BS_86704D746.1	2.36071	2.99864	2.68303	4.95732	1.65455	1.11797	1.2528	1.0171	0.404157	7.81944	6.99433	5.90575	5.22679	0.516549	1.91513
Traes_4DL_AA51A43E7.1	0.829579	0.72731	0.599602	3.85855	6.79722	7.57755	2.65832	1.58062	0.122762	1.77844	4.7215	4.40449	0.551714	0.0418563	0.0302384
Traes_4DS_B63507774.1	1.94265	2.39384	2.54446	1.85105	1.23045	0.741761	1.35756	0.620815	0.0932487	3.00654	2.17924	2.70227	2.10082	0.903768	2.13256
Traes_5BL_F2AF1D802.1	0	0	2.82332	0	0.0164133	0	0	0	0.223354	0	0	0	0	0	1.26594
TRAES3BF231500020CFD_t1	0.831489	0.709305	0.531458	2.01358	3.55553	18.6521	0	0.17831	0.369847	0.238776	1.71912	3.01076	0.165179	0.0636312	0.13026
Traes_2BL_41168D652.1	1.15305	0.714745	0.783188	1.58603	0.494094	0.183704	0.500186	0.327359	0.0398741	1.28936	0.654327	0.861395	1.03408	0.0398194	0.0549195
Traes_2BS_11131541B.1	64.4894	109.189	103.35	32.8637	19.118	10.7637	42.2546	30.8287	15.0794	44.1904	51.8933	25.0361	34.8613	0.369069	0.52072
Traes_4BS_23455E24F.1	0.272141	0.614982	0.833826	0.110154	0.0169138	0.0100477	0.0196812	0.0287198	0	0.052423	0.0116051	0	0.0231411	0.0279881	0.0602515
Traes_5DL_F8AEA5040.1	0	0	0.0128785	3.10136	8.37788	7.94017	1.2189	0.330982	0.0531336	0.0235871	0.212827	0.0466492	0.114912	0.0611451	0.0356556
Traes_7DS_5084227F2.1	0.0427618	0	0.165342	0	0	0	0.287158	0.0523575	0.063673	0.0996965	0.673028	1.42145	8.47868	0.124149	0.564139
Traes_2AS_D917848B7.1	5.53582	4.68872	4.88037	4.77955	4.41699	3.37486	2.87174	2.69434	2.11411	7.29262	4.83946	6.30513	3.75208	1.14858	14.6997
Traes_2BL_A47B175AE.3	11.5091	11.1642	11.1681	14.6139	10.1639	8.45542	7.36145	6.91342	6.84172	17.2901	12.8422	14.3538	12.3165	3.36339	17.5198
Traes_2DS_E1537CBD1.1	7.68417	6.45519	7.13851	6.28733	4.76336	6.11693	8.3384	4.9853	3.69908	6.5455	4.60815	7.43729	4.2592	0.738703	9.45051
Traes_4AL_E7FE8D6BE.3	3.57072	3.02799	3.53951	5.17495	4.15841	3.35044	4.78991	3.09488	2.38468	6.5908	5.26394	5.35706	4.68444	1.12499	4.63442
Traes_5AL_78701B16C.1	0	0	0	1.96517	6.04565	1.30447	3.63241	2.4317	1.07536	4.99988	3.96321	5.1348	0	0	0.358386
Traes_7AS_9671D35EF.1	0.488105	1.7713	0.734865	2.63985	0.64212	0	0.513517	1.24845	0.233812	3.88645	0.905886	0.097889	0	0.160797	1.007
Traes_7BL_83946C3EC.1	0	0.5019	0.283473	1.90589	0.61641	0.621015	0.909811	1.3166	1.12618	1.98193	3.15632	2.78371	0.448768	0.404635	0.662416
Traes_1AS_8F01029FE.1	1.06165	3.82115	3.57149	0.285435	0	0	0	0.0272382	0.0293716	0.0147031	0.0325065	0.223967	0.2542	0	0.0220141
Traes_1AS_B282BFB83.1	0.127238	0.988371	1.06441	0	0	0	0	0	0	0	0	0.0319161	0	0	0
Traes_1BS_22E395F75.1	0.014051	2.12601	1.84576	0	0	0	0	0	0	0	0	0	0	0	0
Traes_1BS_527ED00B9.1	0.362187	1.0219	1.09959	0.309833	0.186634	0.0170735	0.0170905	0	0.0424889	0	0.169841	2.41541	0.24243	0.0108696	0
Traes_1BS_7B7D5282B.1	0.13568	0.988271	1.39503	0.126949	0.0468237	0	0	0.0101888	0.0237882	0	0.0798094	0.546795	0.0657924	0	0.0177584
Traes_1DS_75AF80583.1	0.352881	1.01696	0.991676	0.344766	0	0	0.0285916	0.0305097	0	0	0.185175	0.206205	0.187657	0.0303221	0
Traes_1DS_CE96E8BF0.1	0	0.47178	0.39383	0	0	0	0	0	0	0	0	0	0	0	0
Traes_1DS_D1F453705.1	0.878197	2.32869	2.40399	0.212931	0.0585225	0	0	0	0	0	0.105599	0.529255	0.0491729	0	0
Traes_2AS_5A6E08D4E.1	0.261131	0.338615	0.296815	0.75963	0.416562	0.894434	0.150094	0.113197	0.0486519	0.554441	1.16451	0.708017	1.17791	0.1103	0.0413599
Traes_2BS_494F02775.1	2.15195	9.75492	6.80785	0.0342712	0.0851699	0	0.0145473	0.0267048	0	0	0	0.0154094	0	0	0.018203
Traes_2BS_DD07C2EE6.1	4.808	20.3914	14.0649	0.0594685	0.219812	0	0.023202	0.330639	1.13244	0.0246458	0.0815224	0.077173	0.404018	0.0326338	0.124786
Traes_2DS_11ADF414D.1	0.96627	8.94441	6.31637	0.0623315	0.17988	0	0	0.105797	0	0	0	0	0	0	0
Traes_2DS_AA0577470.1	4.34323	10.9022	9.51721	0.0493062	0.318787	0	0	0.140791	0.470133	0	0.0169869	0.0455987	0.156402	0.015256	0.0577279
Traes_4AS_D4763E468.1	0.157973	1.40641	1.55371	0	0	0	0	0	0.0161966	0.0129769	0	0.133294	0	0.0083642	0.098275
Traes_4BS_FE945D2FC.1	4.92616	12.7296	10.9189	1.14131	4.08478	0.367474	0.20485	0.791374	4.46974	0.311715	0.932088	1.55368	4.73512	0.430208	1.38348
Traes_4DS_276818E4F.1	0.427527	1.90021	1.91142	0.217836	0.784938	0.0380733	0.0551771	2.57157	20.6686	0.699512	0.184671	0.402718	0.417245	0.0250109	0
Traes_4DS_676CACEAC.1	0.988117	3.21992	2.36057	0.840019	2.58304	0.487872	0.0716998	0.168723	1.89983	0.0599037	0.893507	0.624286	0.873447	0.182389	0.772463
Traes_5BL_3A9D3CEEF.1	5.5753	12.4593	9.55506	0.736649	5.83946	0.471858	0.381555	1.39176	75.3608	2.09865	2.47444	12.2204	13.045	4.5526	2.63256
Traes_5BL_3B50B6963.1	0.29939	1.93761	1.83523	0.171652	1.7784	0.0183815	0.106586	0.493084	0.953326	0.210357	0.158851	0.0932773	0.980781	0.184006	0
Traes_5BL_56E52A2FC.1	5.87212	22.8941	23.1924	6.93303	10.7345	0.128938	0.940749	15.0416	11.7896	4.73236	2.47497	0.578257	7.18979	0.648124	0.076976
Traes_5BL_630A8A142.1	1.89744	8.52069	7.2637	1.66573	2.2674	0.535465	0.273284	3.48185	30.4267	0.811206	1.17592	1.08421	4.15874	0.476351	0.240941
Traes_5BL_63AE36D3A.1	1.6257	6.42262	5.70838	0.755259	2.04348	0.0222017	0.305655	0.779276	34.5246	0.208088	0.07596	0.855359	2.32223	0.184487	0.674033
Traes_5BL_6F2D345E2.1	0.452369	5.26128	4.24237	0.329292	0.79931	0.0380169	0.0914085	3.24894	99.847	0.19883	0.14434	1.23757	1.34856	0.253094	0.63996
Traes_5BL_7F56360BF.1	18.3111	89.5652	85.7476	14.091	66.2748	2.79219	4.18832	57.9143	54.6928	8.77055	8.82701	12.2752	19.7207	4.01086	5.79391
Traes_5BL_8DB8274DB1.1	7.35066	19.4742	21.4897	2.47194	6.59667	0.279724	0.580404	1.84717	17.3686	1.33434	1.32597	0.336485	9.52385	1.37317	0.295822
Traes_5BL_9C687EE11.1	0.420115	1.02881	0.700951	0.0565705	0.0996496	0	0	0.0514749	2.20169	0.101861	0.220234	0.0384374	0.597214	0.0909649	0.0431163
Traes_5BL_BB99746DD.1	0.981173	2.68281	1.30978	0.142981	0.961634	0.052877	0.0243005	0.153084	10.5196	0.433725	1.07397	1.81548	1.04408	0.423312	0.236698
Traes_5BL_D53A846BE.1	6.06688	35.5198	36.3483	7.55696	11.4923	1.04351	1.40075	7.97508	88.3303	5.9512	3.5988	4.2766	14.4569	1.12333	0
Traes_5BL_F74D668D9.1	5.22033	20.6651	21.6622	2.49324	4.01407	0.33267	0.538408	3.18677	177.359	0.513528	0.483265	4.55236	6.45661	0.780193	1.66663
Traes_5BS_AA1369440.1	1.17687	18.9618	13.9169	0.349785	1.04072	0.11381	0.178105	0.262873	0.676914	0	0.148792	1.34809	0.373283	2.54653	0.534462
Traes_5DL_4B4927090.1	0.644536	2.61506	2.21864	0.182822	1.39498	0	0.387499	0.236689	2.02114	0.576592	0.382553	0	3.37389	0.0891417	0.155401
Traes_5DL_4E890ABF3.1	2.27104	4.82826	4.07595	0.693018	3.08013	0.275907	0.22456	1.26855	12.3435	0.543959	0.658342	1.09	4.30523	0.65461	0.112211
Traes_5DL_50E35B4F3.1	0.797027	3.27015	3.39836	0.319873	1.27747	0.0792473	0.151853	0.597613	9.10119	0.167385	0.26051	1.03681	2.27723	0.18052	0.0976955
Traes_5DL_90F570468.1	0.37057	1.44495	0.981853	0.034247	0.0402718	0	0.0290652	0.0311285	0.142504	0.222518	0.332875	0.032987	0.39281	0.0217947	0.384293
Traes_5DL_9D713AD9C.1	1.22919	7.88891	7.44765	4.63412	6.50716	0.22866	0.319055	3.77433	6.36581	1.96782	0.759464	0.0582523	1.04935	0.0720041	0.0241641
Traes_5DL_AA1443700.1	8.15432	27.8719	27.1147	5.45198	16.7125	3.45454	0.706295	1.265	20.8661	1.86585	2.80353	6.30737	15.9255	2.89132	0.0239967
Traes_5DL_F269EF70D.1	0.331008	1.33473	1.00267	0.388653	1.33165	0.129515	0.0251456	0.0441124	0.741037	0.227803	0.177501	0	2.94528	0.110039	0
Traes_6AL_3DEF1B023.1	0.941142	0.997162	1.09127	0.496387	0.195644	3.49821	1.15727	0.775838	1.30892	0.166324	0.301594	4.57366	0.35904	0.0798647	1.55242
Traes_6BL_D87B09F77.1	0	0	0	0	0	0	0	0	0	0	0.0159156	2.82967	0.0323164	0	0.127293
Traes_6DL_88DFCF552.1	0.744466	1.4089	1.78322	0.753675	0.163545	2.39194	1.4527	0.652455	2.00768	0.0902485	0.337747	7.39957	0.248584	0.112993	0.565535
TRAES3BF127400030CFD_t1	2.30227	7.57444	5.45302	0.220365	0.753823	0.0956557	0.18226	0.516855	1.7345	0.0649482	0.247016	5.40005	6.51461	5.78556	0.630925
Traes_3AS_BE15533CD.1	0.50612	0.26201	0.282337	0	0	0	0	0	0	0	0	0	0	0	0
Traes_5BL_B038BE0A3.1	9.38341	31.7685	28.1392	2.07461	10.4812	0.794847	0.542682	0.986877	8.9992	1.12125	1.89292	1.49386	14.3435	2.70491	0.0236407
Traes_1AS_21ACC7F67.1	4.45528	2.9822	3.38684	6.76359	3.90398	3.27356	3.18101	2.6906	3.18298	9.41959	4.91802	6.0274	5.28288	2.28817	12.5954
Traes_1BL_72F5B51C7.1	0	0.0492385	0	0	0.885932	0.485932	0	0	0	0.150789	0	0	0.162687	0	0
Traes_5BL_6688D6ECE.1	22.3462	20.3947	23.7259	30.7223	17.4584	12.3061	13.2947	13.7892	13.7498	42.0691	27.8096	37.0264	31.2925	4.00718	30.9873
Traes_5DL_DAA202B82.1	19.2804	15.9532	17.8253	27.6989	16.6574	10.8027	11.6576	12.6938	9.8086	36.1439	23.3529	27.646	22.7067	4.51195	39.4962
Traes_7BL_CA93D0FC1.1	0.400599	0.491331	0.594447	0.779065	0.569857	0.540246	0.486317	0.484669	0.389625	0.89483	1.11258	1.27707	0.642172	0.198267	0.811267
Traes_1AS_DC6B18EE0.1	0.911056	1.44616	1.11506	2.33777	1.13891	1.16028	1.32726	1.05133	1.40341	3.14158	2.07054	1.8117	1.64937	0.767658	3.49645
Traes_1AL_7A2072713.1	0	0	0	0	0	0	0	0	0	0	0	1.36666	0.0342421	0	0
Traes_2AS_FA70DB417.1	0.242677	0.776806	0.991623	0.480808	0.195719	0.502487	0.0288217	0.0784681	0	0.486451	0.811902	0.677675	0.765397	0.209489	0.234715
Traes_1BL_893115FCA.1	4.04992	9.09781	10.1526	4.21082	6.79772	1.68727	2.82879	1.41525	0	3.0984	17.8423	10.8814	5.83952	0.220004	0.327659
Traes_2AL_1FB739291.1	1.21766	1.09125	1.04497	1.80822	0.562985	0.418117	1.23003	0.765497	0.360249	1.38041	0.919055	0.618135	1.10396	0.0808231	0.466378
Traes_7AS_8054DC45D.1	0.585682	0.678555	1.2334	2.51207	1.40606	0	0.269724	1.08603	0.192615	2.78763	0.656386	0.385638	0	0.079418	0.368239
Traes_2AS_E9A1F35CB.1	5.28655	2.62999	3.09455	3.03381	5.44909	3.6227	2.18189	2.95237	3.31098	4.78825	3.35486	4.54711	5.32377	1.42084	3.69505
Traes_6AL_779D5240A.1	0.0824877	0.0590325	0.0886765	0.103546	0.27661	0.0337722	0.0495604	0.047968	0.0852304	0.540695	0.802078	0.398519	1.02983	0.699769	0.114096
Traes_6DL_9FC9C02351.1	0.236979	0.0238697	0.123507	0.294612	0.801527	0.139868	0.102635	0.131071	0.071403	1.17613	1.69152	0.517015	1.53052	0.769042	0
Traes_2BL_0A51FACEC1.1	0.153068	0.509255	0.511212	0.424756	0.545699	0.15472	0.119618	0.201269	0.348954	0.54211	1.66414	1.01817	1.07953	0.0680035	0.122007
Traes_6DL_434BF5425.1	0	0.00760255	0.0141593	0	0	0.00676955	0	0.0117772	0	0	0	4.22309	0	0	0.426368
Traes_3AL_00FAACD5D.1	5.6351	6.35164	7.336	4.43266	7.0982	5.11302	3.40092	3.7242	6.25196	5.40868	7.43334	8.5056	4.21155	1.09719	5.51429
Traes_3DS_9A5A4FE3E.1	1.07546	0.731332	0.873184	0.610378	0.740988	0.127766	0.276396	0.196606	0.0951722	0.606132	0.77452	0.288903	0.490529	0.0142198	0
Traes_6DL_3B9E63F04.2	6.39129	8.37878	8.76233	5.65471	6.67126	5.37108	2.79487	3.10229	5.52869	7.80593	7.68648	9.3088	10.539	1.9323	18.3314
TRAES3BF044200110CFD_t1	0	0	0.108638	0	0	0.14458	0	0.42108	0.530678	0.155382	0.0140019	0.136201	0.333172	0	0
Traes_6AL_BA6465E82.1	3.67938	2.69552	3.99184	2.85219	3.64829	4.61034	3.14405	2.2492	2.85824	3.52592	3.86753	4.15426	3.40633	0.725723	2.96896
Traes_4AS_2718699A7.1	0.844483	1.11	0.936374	1.95395	0.773251	0.0282407	0.495264	0.375375	0	2.02496	3.25967	3.26198	2.35458	0.0881455	0.349201
Traes_5BL_13B5BB344.1	0.835261	1.13331	1.28055	3.2715	2.24762	0.85557	1.40069	0.855091	0.0054961	3.07092	5.17503	8.35293	1.01444	0.700497	2.54462
Traes_2AL_7ABA7B7C8.1	4.2915	4.36144	4.3024	4.74206	3.53698	2.53574	5.71502	4.95696	5.85266	3.08845	1.77935	1.55181	2.84689	10.9649	8.33629
Traes_2AS_9D9D66343.1	12.2681	4.45777	5.90527	11.2046	9.25335	7.89131	8.85842	4.39034	3.53946	8.99181	7.18405	8.47301	6.20654	3.21434	13.1024
Traes_2BL_58A855C7B.1	3.42182	3.63387	3.53632	5.14596	2.28205	3.32978	7.07902	4.70906	4.17249	2.38632	3.09066	1.14492	3.39278	12.2998	8.90519
Traes_2BS_13A816248.1	4.88325	2.1745	2.49726	5.12269	4.3344	2.64476	3.8693	2.91012	1.48128	4.58669	3.73226	3.33643	2.94327	1.13763	7.46554
Traes_2BS_C270C0C9F.1	4.88325	2.1745	2.49726	5.12269	4.3344	2.64476	3.8693	2.91012	1.48128	4.58669	3.73226	3.33643	2.94327	1.13763	7.46554
Traes_2DL_540050272.1	4.33554	3.59901	3.55406	2.90945	1.32546	1.77324	5.2477	3.32302	3.78777	1.32128	1.69415	0.579427	2.34125	12.3311	7.53742
Traes_3AL_35CA14632.1	1.98068	2.36118	2.70329	3.82121	3.76457	2.52704	1.21369	0.524575	0.618111	2.10232	3.83181	6.02559	3.52048	0.204831	1.62163
Traes_3AS_88AAED4BB.1	3.26396	6.90335	6.39877	6.14949	6.20217	3.81178	1.66626	3.46236	4.82558	5.07986	7.06723	8.32651	9.32597	0.40525	3.68109
Traes_4AL_954AE4933.1	0.509834	0.633178	0.443692	0.656188	0.679998	0.561608	0.37092	0.365362	0.489389	0.502088	0.728452	0.651473	0.399261	0.117567	0.940158
Traes_4AS_501676A91.1	1.75419	4.30174	4.01821	4.55515	4.13786	4.9974	1.2374	3.12214	3.48479	13.3673	6.88692	10.1276	30.1914	2.65616	35.6313
Traes_4AS_F7A905B43.1	0	0	0	0	0	0	0	0	0	0	0	0	0.0106625	0	0
Traes_4BL_DB9678C4C.1	0.258975	0.067049	0.15805	0.562469	0.137027	0.0212774	0.140555	0.0443923	0	0.433625	1.02973	1.11667	0.879153	0.00985445	0.0380738
Traes_4DL_DF1F43E16.1	0	0	0	0	0	0	0	0	0	0	0	0	0	0.0136747	0
Traes_5BL_096B0BDA8.1	4.78429	9.7832	10.1502	4.24758	1.12048	2.48223	2.8708	5.36015	18.0906	2.84302	0.985239	0.895961	5.46211	2.40088	0.0745688
Traes_5DL_13706ACAF.1	1.48831	3.66517	4.34241	2.17789	0.471854	0.942367	1.04661	2.7918	9.15245	1.11863	0.349452	0.256067	3.09108	1.35545	0.125533
Traes_6AL_1A07854E2.1	0.589589	1.07502	0.99171	1.62956	0.431708	0.633225	2.38449	1.68028	1.94625	1.64927	1.84672	2.06934	2.28667	0.807197	1.16754
Traes_6AS_C15119294.1	0	0	0	0.197805	0.31092	0.142531	1.52524	0.454715	0.153264	0.310188	0.611857	1.15451	3.12206	0.0832203	0
Traes_6DL_244C908B5.1	3.76984	4.61543	4.17657	7.10338	3.72188	5.35629	11.8022	7.81818	9.38873	7.24934	7.44558	8.11649	12.2729	2.88136	7.11348
Traes_6DS_DE865EA6D.1	0.0076287	0	0.0079179	0.307327	0.332179	0.100349	1.68692	0.522114	0.0859135	0.312974	0.665662	1.72706	3.65299	0.0119332	0.009668
TRAES3BF042100060CFD_t1	4.2133	7.90831	8.28975	10.5263	10.8914	8.57632	2.84742	1.15435	1.84862	8.08218	11.2262	15.769	13.3681	0.903936	8.68567
TRAES3BF064300010CFD_t1	1.78416	1.93382	2.08976	0.322537	0.117911	0	0	0.0167786	0	0.102203	0.0659452	0.0187793	0.0447343	0.0817424	7.29135
TRAES3BF182900010CFD_t1	3.11379	6.56491	6.12955	5.4779	7.22877	4.17077	1.56144	4.27644	8.17398	4.85467	7.08975	7.40219	7.0204	0.594453	3.86996
Traes_7AL_1070DBD71.1	0	0.0346453	0.224092	0.736665	0.929638	0.807193	0.494965	0.5552	0.536088	1.21673	1.78369	2.13204	0	0.0212213	0
Traes_2BS_67D862F4A.1	7.72064	4.46664	3.95792	3.86593	7.51267	1.11214	3.55859	6.55987	6.06996	8.57637	4.65507	2.15346	6.99182	1.26853	1.00145
Traes_2DS_2CE71025C.1	6.71258	5.61153	5.49412	4.41491	10.6765	1.83328	2.36296	4.93651	5.37876	7.75586	3.65214	2.91834	5.89865	1.32158	0.972262
TRAES3BF114300150CFD_t1	0.008886	0.0334506	0	0.0118391	0.0167668	0.0201546	0	0.0099355	0.0675427	0.575082	0.964172	0.0203151	0.350963	0	0
Traes_5DL_98FA0887C.1	0	0	0	0.64934	0.113416	0	0.157544	0.103228	0	1.06046	0.157033	0.124682	0.0174006	0.0112717	0
Traes_5BL_46BDE583B.1	0.0296979	0	0	0.755999	0.201028	0	0.229643	0.177893	0	0.834391	0.210863	0.069468	0.0724546	0.0101285	0.0672849
Traes_5BL_6888AE9CB.1	0	0.0089895	0	0.860354	0.983923	0.271658	0.658355	0.452976	0.355859	2.25572	1.89468	1.0974	0.0354945	0.0212475	0.186061
Traes_5DL_51643AC9F.1	0	0	0	0.721637	1.75713	0.402371	1.23665	0.967006	0.383545	1.69028	1.29708	1.47386	0.0100683	0.0334672	0.132599
TRAES3BF099700020CFD_t1	1.63964	6.26156	6.80249	1.94283	10.4362	0.408747	0.157597	0.928316	0.300125	1.28595	1.06374	0.267524	2.60379	0.128146	0.237354
Traes_4AL_FC7AEBB05.1	1.567	7.67713	8.03421	1.15337	0.817721	0.0211127	0.271022	5.98446	1.09478	0.141796	0.0367019	0.0087194	0.162971	0.0190147	0.123829
Traes_5BL_BA26BA910.1	0.512	2.11252	2.25964	0.325829	0.645489	0.00860685	0.0594145	1.52311	1.21415	0.0504218	0.064878	0.13067	0.091705	0.0117882	0.0496916
Traes_3DL_0284E68CC1.1	6.85651	8.62319	8.77596	4.7784	9.02578	4.81453	2.89748	8.46111	15.9607	5.65808	7.08379	7.49213	4.39256	1.13055	5.88697
Traes_4AL_24A54C8BA.2	1.68135	1.66686	1.63829	3.42873	1.63339	1.30682	1.52763	2.03265	1.0354	6.78562	5.18427	3.74552	3.41577	0.493402	4.35539
Traes_4DL_184FFC74B.2	2.70372	2.46289	2.42187	4.18153	2.63273	2.00514	1.90946	2.96459	1.74622	9.04622	6.17461	4.9501	4.65557	0.961618	4.48014
Traes_5DS_976CBF9EB.1	2.36878	1.65344	1.7521	3.9688	2.03753	1.33189	1.73008	1.7797	0.970924	7.71913	5.5539	3.12979	2.89965	0.781088	0.579293
Traes_4AL_76355F5F2.1	2.48001	1.75904	2.37979	3.24972	2.43003	1.54218	1.63712	2.76655	0.940681	5.57781	4.22832	2.65804	3.3293	0.693931	2.60943
Traes_4BL_F1FE29573.1	3.60524	2.5968	2.6824	3.9135	4.45514	1.80667	1.68258	3.46757	0.953669	7.49652	4.32122	2.93865	4.31881	1.04003	2.85212
Traes_5AS_7E3208FD4.1	1.84985	1.35198	1.5373	2.97412	1.33146	1.12456	1.29154	1.26512	0.827589	6.06975	4.16564	3.09057	2.45606	0.499695	0.552915
Traes_2BS_ACA52BC08.1	0.455013	0.953004	0.774143	0.55613	0.361858	0.626213	0.149685	0.1216	0.0719898	0.368151	0.682384	0.597943	0.897675	0.101918	0.0203589
Traes_1BS_0DEFAACB9.1	6.88973	3.93762	5.03872	9.31482	4.90559	4.9028	6.3932	4.83875	4.77984	13.7163	7.71489	9.10316	8.63973	3.54413	10.2843
Traes_1DS_0BBC3B5D3.1	5.50016	3.75099	4.42176	7.10028	3.73923	4.14461	4.35988	3.01787	3.58723	10.7214	6.12821	7.70493	7.18957	3.03751	9.6235
Traes_6BL_CC009B78A.1	4.69999	4.45777	5.26847	4.1929	5.06917	6.39136	4.0479	3.62196	3.12267	6.41892	6.96207	7.10022	5.42231	1.22854	9.18576
Traes_6DL_F47CFC6D9.1	7.50272	7.64494	8.19859	7.34079	7.70577	9.91534	6.31246	5.38537	6.20083	10.7496	11.0386	12.9972	9.66258	1.57341	13.8354
Traes_3DL_C1684BF20.1	0.0202925	0.00482332	0.00447514	0.114241	0.0402742	0	0.0281871	0.0170359	0	0.727467	0.39374	2.39677	1.35576	0.0486476	0.0299119
TRAES3BF095600020CFD_t1	0.00459917	0.0299807	0.0285489	0.100045	0.0231756	0.103524	0.01532	0.0587444	0.00927755	0.974584	0.489948	0.267162	0.326735	0	0.0549717
Traes_1AS_8B624F2DA.1	1.64889	2.89384	2.78598	2.43741	3.10418	3.56138	1.21049	2.5077	4.33958	5.11984	6.43226	8.12699	4.32126	0.441962	11.8651
Traes_1BS_CF75D4172.1	1.87732	2.60151	2.86843	2.09678	3.25894	3.59803	0.86423	2.34791	5.20212	4.95341	7.40644	8.84465	4.55568	0.367457	10.5912
Traes_1DS_F40AC713C.1	1.93331	3.52062	3.40682	2.71539	3.32958	4.38171	1.35881	3.06426	6.13868	6.16355	7.88511	9.09666	5.16744	0.457676	9.1216
